# Supplementary material for: Genetic Variants Contributing to Colistin Cytotoxicity: Identification of TGIF1 and HOXD10 Using a Population Genomics Approach
Source: Int J Mol Sci. 2017 Mar 18;18(3):661. doi: 10.3390/ijms18030661 (PMC5372673; doi:10.3390/ijms18030661)
Supplement: Supplementary file 1 [file ijms-18-00661-s001.zip]

Archive with 6 entries (6 files):
- ijms-181843-supplementary.docx
- Supplemental Table 3 - Cytotoxicity v. Protein Expression.xlsx
- Supplementary Table 1 - Colistin dQTLs LD pruned.xlsx
- Supplementary Table 2 - Colistin pQTLs.xlsx
- Supplementary Table 4 - LCLs in each analysis.xlsx
- Supplementary Table 5 - Primer Sequences.xlsx
