# Supplementary material for: Genetic Variants Contributing to Colistin Cytotoxicity: Identification of TGIF1 and HOXD10 Using a Population Genomics Approach
Source: Int J Mol Sci. 2017 Mar 18;18(3):661. doi: 10.3390/ijms18030661 (PMC5372673; doi:10.3390/ijms18030661)
Supplement: Supplementary file 1 [file ijms-18-00661-s001.zip › Supplemental Table 3 - Cytotoxicity v. Protein Expression.xlsx]

## Sheet: Sheet1
ID	Protein	Gene	Ensembl.ID	Drug Phenotype	P.value.mixed.effect	Q.value.mixed.effect	Beta.mixed.effect	R.mixed.effect	R^2.mixed.effect
217	p-4E-BP1.(T37/46).50kDa	EIF4EBP1	ENSG00000187840	Colistin.IC50.Log.2	0.00109032	0.931746	0.959672	NA	0.183844
411	ERCC3	ERCC3	ENSG00000163161	Colistin.IC50.Log.2	0.00119233	0.0895563	-0.548155	-0.244909	0.0597289
29	TADA2L	TADA2L	ENSG00000108264	Colistin.IC50.Log.2	0.00231067	0.956078	0.650449	0.290613	0.0954623
381	ZSCAN2	ZSCAN2	ENSG00000176371	Colistin.IC50.Log.2	0.00271076	0.663743	-0.688107	-0.307438	0.0432518
300	COPS2	COPS2	ENSG00000166200	Colistin.IC50.Log.2	0.0043894	0.245584	-0.518501	-0.23166	0.0626052
159	AFF1.50kDa	AFF1	ENSG00000172493	Colistin.IC50.Log.2	0.00580526	0.835905	0.615588	0.275038	0.0456015
296	ZNF768	ZNF768	ENSG00000169957	Colistin.IC50.Log.2	0.00594059	0.839683	-0.628612	-0.280856	0.027088
181	ZSCAN21.10kDa	ZSCAN21	ENSG00000166529	Colistin.IC50.Log.2	0.00964203	0.719334	-0.427008	-0.190782	0.0376641
129	ZNF785.75kDa	ZNF785	ENSG00000197162	Colistin.IC50.Log.2	0.0113877	0.946637	-0.794808	NA	0.126103
155	ZNF619	ZNF619	ENSG00000177873	Colistin.IC50.Log.2	0.0182647	0.807817	0.458242	0.204737	0.0357595
384	Akt2	AKT2	ENSG00000105221	Colistin.IC50.Log.2	0.0199846	0.977284	0.810516	NA	0.131137
410	ELF1	ELF1	ENSG00000120690	Colistin.IC50.Log.2	0.0216433	0.870209	-0.448485	-0.200378	0.023865
152	ZNF207	ZNF207	ENSG00000010244	Colistin.IC50.Log.2	0.0235934	0.663981	-0.503183	-0.224816	0.0459242
226	p-Rb.(S807,811)	RB1	ENSG00000139687	Colistin.IC50.Log.2	0.0275735	0.920264	0.616599	NA	0.0758943
195	c-Myc	MYC	ENSG00000136997	Colistin.IC50.Log.2	0.0365014	0.770537	-0.417555	-0.186558	0.0342464
49	SAP30BP	SAP30BP	ENSG00000161526	Colistin.IC50.Log.2	0.0434149	0.48752	0.366538	0.163765	0.0270943
186	GAB1.Ab-9.77kDa	GAB1	ENSG00000109458	Colistin.IC50.Log.2	0.0434675	0.719334	-0.617462	NA	0.0761068
40	HIPK2	HIPK2	ENSG00000064393	Colistin.IC50.Log.2	0.0443009	0.956078	0.569177	NA	0.0646693
136	EMX2.25kDa	EMX2	ENSG00000170370	Colistin.IC50.Log.2	0.0445469	0.771636	-0.626238	NA	0.0782855
288	RBAK	RBAK	ENSG00000146587	Colistin.IC50.Log.2	0.0466179	0.866088	0.4575	0.204406	0.014531
221	p-PKC(pan)betaII(S660).100kDa	PRKCB	ENSG00000166501	Colistin.IC50.Log.2	0.0472648	0.237133	-0.557259	NA	0.0619895
434	ZNF775	ZNF775	ENSG00000196456	Colistin.IC50.Log.2	0.0480037	0.949058	-0.352911	-0.157677	0.0245181
356	FBXL11	KDM2A	ENSG00000173120	Colistin.IC50.Log.2	0.0484214	0.630581	0.322477	0.144079	0.0217058
268	ZNF778	ZNF778	ENSG00000170100	Colistin.IC50.Log.2	0.0552682	0.759773	-0.340075	-0.151942	0.0238031
141	HOXD10.75kDa	HOXD10	ENSG00000128710	Colistin.IC50.Log.2	0.0564377	0.48388	0.549643	NA	0.0603066
104	TBX10	TBX10	ENSG00000167800	Colistin.IC50.Log.2	0.0569212	0.825588	0.456495	0.203957	0.0279116
307	GFI1B	GFI1B	ENSG00000165702	Colistin.IC50.Log.2	0.0571522	0.839683	0.347203	0.155126	0.0273436
169	NCKAP1L.75kDa	NCKAP1L	ENSG00000123338	Colistin.IC50.Log.2	0.0624199	0.807817	-0.528552	NA	0.0557671
208	Stat5	STAT5	NA	Colistin.IC50.Log.2	0.0662694	0.992551	-0.379365	-0.169496	0.0312116
295	ZNF7	ZNF7	ENSG00000147789	Colistin.IC50.Log.2	0.0664863	0.879224	-0.361534	-0.161529	0.0212994
322	ZNF419	ZNF419	ENSG00000105136	Colistin.IC50.Log.2	0.0669603	0.724212	0.403919	0.180466	0.035629
209	p53	TP53	ENSG00000141510	Colistin.IC50.Log.2	0.0679381	0.894215	0.539098	0.240862	0.026249
187	GAB1(phosp).Ab-13.115kDa	GAB1	ENSG00000109458	Colistin.IC50.Log.2	0.0715431	0.810366	-0.30583	-0.136641	0.0176356
116	LIMA1	LIMA1	ENSG00000050405	Colistin.IC50.Log.2	0.0763886	0.995239	-0.520384	NA	0.0540568
15	BNC2.100-200kDa	BNC2	ENSG00000173068	Colistin.IC50.Log.2	0.0784388	0.920305	-0.512501	NA	0.0524314
5	FOXO3A.<25	FOXO3	ENSG00000118689	Colistin.IC50.Log.2	0.0828514	0.912405	-0.514067	NA	0.0527525
202	RhoC	RHOC	ENSG00000155366	Colistin.IC50.Log.2	0.0898961	0.644557	0.386424	0.17265	0.0293651
92	GZF1	GZF1	ENSG00000125812	Colistin.IC50.Log.2	0.0924056	0.825588	-0.397156	-0.177444	0.0245021
151	ZNF174	ZNF174	ENSG00000103343	Colistin.IC50.Log.2	0.093933	0.650313	0.402388	0.179782	0.0150241
262	ZNF319	ZNF319	ENSG00000166188	Colistin.IC50.Log.2	0.0943383	0.73615	-0.342596	-0.153068	0.0153053
439	AATF	AATF	ENSG00000108270	Colistin.IC50.Log.2	0.0948745	0.99718	0.36237	0.161903	0.0124578
346	ZNF182	ZNF182	ENSG00000147118	Colistin.IC50.Log.2	0.0960482	0.84702	0.294509	0.131583	0.0174305
188	GAB1(phosp).Ab-13.77kDa	GAB1	ENSG00000109458	Colistin.IC50.Log.2	0.0981554	0.601222	-0.319161	-0.142597	0.0135051
440	DIDO1	DIDO1	ENSG00000101191	Colistin.IC50.Log.2	0.0983381	0.883003	-0.389167	-0.173875	0.00863327
358	UHRF2	UHRF2	ENSG00000147854	Colistin.IC50.Log.2	0.099682	0.744144	-0.274324	-0.122565	0.0151551
395	JunB	JUNB	ENSG00000171223	Colistin.IC50.Log.2	0.10384	0.49345	-0.458379	-0.204798	0.0249898
385	ATF-2	ATF2	ENSG00000115966	Colistin.IC50.Log.2	0.106359	0.345208	0.51709	0.23103	0.00911682
125	ZNF16	ZNF16	ENSG00000170631	Colistin.IC50.Log.2	0.106563	0.903653	-0.558542	NA	0.0622752
140	HOXD10.38kDa	HOXD10	ENSG00000128710	Colistin.IC50.Log.2	0.108214	0.701607	-0.46883	NA	0.0438767
408	p-EphrinB.(Y324/329)	EFNB1	ENSG00000090776	Colistin.IC50.Log.2	0.109323	0.994383	0.370277	0.165435	0.00804263
365	ELL2	ELL2	ENSG00000118985	Colistin.IC50.Log.2	0.113499	0.176857	0.334868	0.149615	0.0198658
110	CORO1A	CORO1A	ENSG00000102879	Colistin.IC50.Log.2	0.113595	0.862788	0.461969	NA	0.0426018
278	ISL2	ISL2	ENSG00000159556	Colistin.IC50.Log.2	0.113986	0.872837	-0.295875	-0.132193	0.017627
334	HR	HR	ENSG00000168453	Colistin.IC50.Log.2	0.115483	0.792551	-0.366523	-0.163758	0.00806137
121	TANK	TANK	ENSG00000136560	Colistin.IC50.Log.2	0.117857	0.898056	0.496301	NA	0.0491693
419	NFE2L3	NFE2L3	ENSG00000050344	Colistin.IC50.Log.2	0.120059	0.989273	0.26453	0.118189	0.0136752
94	MBD1	MBD1	ENSG00000141644	Colistin.IC50.Log.2	0.12137	0.879416	-0.367333	-0.16412	0.0211212
329	FOXI1	FOXI1	ENSG00000168269	Colistin.IC50.Log.2	0.125089	0.720041	0.309162	0.13813	0.0130806
99	NR2C1	NR2C1	ENSG00000120798	Colistin.IC50.Log.2	0.12673	0.829651	-0.398887	-0.178218	0.0227588
207	Src.A072	SRC	ENSG00000197122	Colistin.IC50.Log.2	0.128251	0.644557	0.4483	NA	0.040118
11	TUBA	TUB	NA	Colistin.IC50.Log.2	0.134209	0.912405	-0.292057	-0.130488	0.017715
147	SCML1	SCML1	ENSG00000047634	Colistin.IC50.Log.2	0.135916	0.774487	0.34808	0.155518	0.0156707
112	FOXN2	FOXN2	ENSG00000170802	Colistin.IC50.Log.2	0.136128	0.997076	-0.45553	NA	0.0414226
39	HIC1	HIC1	ENSG00000177374	Colistin.IC50.Log.2	0.149316	0.996538	-0.363726	-0.162509	0.0258156
113	GATAD2B	GATAD2B	ENSG00000143614	Colistin.IC50.Log.2	0.151488	0.728484	-0.486501	NA	0.0472466
18	FOXF2	FOXF2	ENSG00000137273	Colistin.IC50.Log.2	0.152591	0.912405	0.275425	0.123057	0.0147711
375	TRIM56	TRIM56	ENSG00000169871	Colistin.IC50.Log.2	0.15268	0.977284	-0.33754	-0.150809	0.011912
261	ZNF267	ZNF267	ENSG00000185947	Colistin.IC50.Log.2	0.154341	0.934472	0.294951	0.131781	0.0105503
244	EP300	EP300	ENSG00000100393	Colistin.IC50.Log.2	0.154621	0.926488	0.324715	0.145079	0.00776157
426	p-S6.ribosomal.protein.(S240/244)	RPS6	ENSG00000137154	Colistin.IC50.Log.2	0.154714	0.883003	0.299925	0.134003	0.00762219
215	p-4E-BP1.(S65)	EIF4EBP1	ENSG00000187840	Colistin.IC50.Log.2	0.156544	0.992551	-0.342746	-0.153135	0.0201121
421	OSR1	OSR1	ENSG00000143867	Colistin.IC50.Log.2	0.15737	0.99718	-0.2387	-0.106648	0.0113921
59	ZNF491	ZNF491	ENSG00000177599	Colistin.IC50.Log.2	0.158033	0.684045	-0.24946	-0.111456	0.013604
182	ZSCAN21.60kDa	ZSCAN21	ENSG00000166529	Colistin.IC50.Log.2	0.160014	0.757568	-0.233281	-0.104227	0.0112492
117	LSR	LSR	ENSG00000105699	Colistin.IC50.Log.2	0.162018	0.995239	0.645597	NA	0.0832006
417	p-Mek(1/2).(S217/221)	MAP2K1	ENSG00000169032	Colistin.IC50.Log.2	0.163892	0.853472	0.283444	0.126639	0.00863705
77	REL	REL	ENSG00000162924	Colistin.IC50.Log.2	0.164021	0.986051	-0.388961	-0.173783	0.0204626
232	p-Src.(Y527)	SRC	ENSG00000197122	Colistin.IC50.Log.2	0.164458	0.94774	-0.354307	-0.1583	0.0082577
396	Erk(1/2)	MAPK1	ENSG00000100030	Colistin.IC50.Log.2	0.170037	0.522486	-0.358848	-0.160329	0.0222951
280	MED16	MED16	ENSG00000175221	Colistin.IC50.Log.2	0.170346	0.22945	-0.312114	-0.139449	0.00724067
73	IGHMBP2	IGHMBP2	ENSG00000132740	Colistin.IC50.Log.2	0.171109	0.986051	0.507386	NA	0.0513901
273	ENO1	ENO1	ENSG00000074800	Colistin.IC50.Log.2	0.171234	0.460347	0.273012	0.121978	0.0109471
224	p-PKCpan.(gammaT514)	PRKCG	ENSG00000126583	Colistin.IC50.Log.2	0.173051	0.94774	-0.233228	-0.104203	0.0104623
132	BTBD3	BTBD3	ENSG00000132640	Colistin.IC50.Log.2	0.173245	0.995239	0.299291	0.13372	0.0142821
53	VPS72	VPS72	ENSG00000163159	Colistin.IC50.Log.2	0.174046	0.684045	-0.240077	-0.107264	0.0132528
228	p-P70.S6.Kinase.(T421/S424)	RPS6KB1	ENSG00000108443	Colistin.IC50.Log.2	0.176498	0.925672	0.272333	0.121675	0.0133922
246	EYA1	EYA1	ENSG00000104313	Colistin.IC50.Log.2	0.179114	0.936776	0.259405	0.115899	0.0108135
422	p-PDK1.(S241)	PDK1	ENSG00000152256	Colistin.IC50.Log.2	0.179291	0.99718	-0.267477	-0.119506	0.00803433
428	SYNE2	SYNE2	ENSG00000054654	Colistin.IC50.Log.2	0.181175	0.531517	-0.306433	-0.136911	0.0152305
211	Collagen.Type.V.(COL5A2).140kDa	COL5A2	ENSG00000204262	Colistin.IC50.Log.2	0.181344	0.644557	-0.289057	-0.129147	0.0163319
390	CREB	CREB1	ENSG00000118260	Colistin.IC50.Log.2	0.182738	0.754623	0.352055	0.157294	0.0206647
409	EGR4	EGR4	ENSG00000135625	Colistin.IC50.Log.2	0.184209	0.589358	-0.298636	-0.133427	0.0066491
416	p-IRS-1.(S612)	IRS1	ENSG00000169047	Colistin.IC50.Log.2	0.193884	0.936414	0.268023	0.119749	0.00698205
372	TARDBP	TARDBP	ENSG00000120948	Colistin.IC50.Log.2	0.195597	0.803488	-0.283422	-0.12663	0.0120457
198	PLCgamma2	PLCG2	ENSG00000197943	Colistin.IC50.Log.2	0.198556	0.719334	-0.290478	-0.129782	0.0107286
363	BTF3	BTF3	ENSG00000145741	Colistin.IC50.Log.2	0.201611	0.620281	0.279031	0.124668	0.0114817
318	TFAP2A	TFAP2A	ENSG00000137203	Colistin.IC50.Log.2	0.203359	0.521768	-0.262963	-0.117489	0.0101483
138	GTF2A2.50kDa	GTF2A2	ENSG00000140307	Colistin.IC50.Log.2	0.216658	0.753941	-0.314513	-0.140521	0.00880642
142	IRX1	IRX1	ENSG00000170549	Colistin.IC50.Log.2	0.217316	0.663981	0.291043	0.130034	0.0158118
85	SFRS17A	AKAP17A	ENSG00000197976	Colistin.IC50.Log.2	0.219261	0.862148	-0.286186	-0.127865	0.0161843
285	POU2AF1	POU2AF1	ENSG00000110777	Colistin.IC50.Log.2	0.219444	0.863898	0.241169	0.107751	0.0097751
220	p-GSK3alpha.(S21)	GSK3A	ENSG00000105723	Colistin.IC50.Log.2	0.22068	0.93866	0.253071	0.113069	0.0105638
175	ZNF498	ZNF498	ENSG00000197037	Colistin.IC50.Log.2	0.231656	0.930631	-0.363563	NA	0.0263853
124	ZMYM6	ZMYM6	ENSG00000163867	Colistin.IC50.Log.2	0.232552	0.875666	-0.341502	NA	0.0232803
111	DIDO1	DIDO1	ENSG00000101191	Colistin.IC50.Log.2	0.233306	0.946637	0.477423	NA	0.0454999
8	HOXD1	HOXD1	ENSG00000128645	Colistin.IC50.Log.2	0.233893	0.912405	0.340534	NA	0.0231486
91	FOXJ1	FOXJ1	ENSG00000129654	Colistin.IC50.Log.2	0.237265	0.567166	0.2688	0.120097	0.0142246
170	ONECUT2	ONECUT2	ENSG00000119547	Colistin.IC50.Log.2	0.238362	0.808174	0.40623	NA	0.0329417
114	IKZF3	IKZF3	ENSG00000161405	Colistin.IC50.Log.2	0.238459	0.729075	0.380035	NA	0.0288304
441	MYST4	MYST4	ENSG00000156650	Colistin.IC50.Log.2	0.243606	0.949058	0.226389	0.101148	0.00671568
214	p-EF2k(S366)	EEF2K	ENSG00000103319	Colistin.IC50.Log.2	0.245665	0.644557	-0.28401	-0.126892	0.00561455
103	RUNX2	RUNX2	ENSG00000124813	Colistin.IC50.Log.2	0.257349	0.385717	0.269122	0.120241	0.0108181
406	ZAP70	ZAP70	ENSG00000115085	Colistin.IC50.Log.2	0.259055	0.992296	0.337653	0.150859	0.00709872
368	MRPS15	MRPS15	ENSG00000116898	Colistin.IC50.Log.2	0.266674	0.840638	0.228554	0.102115	0.010344
163	C19orf6	C19orf6	ENSG00000182087	Colistin.IC50.Log.2	0.26847	0.889807	-0.229829	-0.102685	0.00971033
258	TUB	TUB	ENSG00000166402	Colistin.IC50.Log.2	0.269308	0.926488	-0.209195	-0.0934658	0.00750359
27	SP100.50kDa	SP100	ENSG00000067066	Colistin.IC50.Log.2	0.270719	0.954072	0.315345	NA	0.0198506
301	COPS5	COPS5	ENSG00000121022	Colistin.IC50.Log.2	0.27219	0.101648	-0.220991	-0.0987359	0.0077843
81	ZNF498	ZNF498	ENSG00000197037	Colistin.IC50.Log.2	0.272504	0.992679	-0.3698	NA	0.0272984
83	ZNF683	ZNF683	ENSG00000176083	Colistin.IC50.Log.2	0.274482	0.986051	0.431661	NA	0.0371953
267	ZNF77	ZNF77	ENSG00000175691	Colistin.IC50.Log.2	0.274496	0.888718	-0.214216	-0.0957091	0.00702815
275	GTF2F2	GTF2F2	ENSG00000188342	Colistin.IC50.Log.2	0.277976	0.8895	-0.248326	-0.110949	0.00517035
86	ARID3B	ARID3B	ENSG00000179361	Colistin.IC50.Log.2	0.281382	0.934845	0.2526	0.112859	0.0133268
281	NR2F6	NR2F6	ENSG00000160113	Colistin.IC50.Log.2	0.281867	0.872837	0.210247	0.0939358	0.00779043
96	MYB	MYB	ENSG00000118513	Colistin.IC50.Log.2	0.283976	0.825588	0.270409	0.120815	0.00809138
34	ZNF703	ZNF703	ENSG00000183779	Colistin.IC50.Log.2	0.285699	0.996538	-0.180673	-0.0807226	0.0065858
63	ATXN2	ATXN2	ENSG00000204842	Colistin.IC50.Log.2	0.287778	0.685016	-0.216708	-0.0968226	0.00820827
436	TLX2	TLX2	ENSG00000115297	Colistin.IC50.Log.2	0.288379	0.99718	-0.204767	-0.0914874	0.00669735
425	p-Raf.(S338)	RAF1	ENSG00000132155	Colistin.IC50.Log.2	0.289605	0.883003	0.218638	0.0976849	0.00460727
33	ZNF200	ZNF200	ENSG00000010539	Colistin.IC50.Log.2	0.296	0.956078	-0.173389	-0.0774681	0.00613411
259	TULP1	TULP1	ENSG00000112041	Colistin.IC50.Log.2	0.296161	0.934472	0.191779	0.0856846	0.00713142
161	AFF3.50kDa	AFF3	ENSG00000144218	Colistin.IC50.Log.2	0.296578	0.807817	0.17228	0.0769725	0.00622437
319	ZNF306	ZKSCAN3	ENSG00000189298	Colistin.IC50.Log.2	0.298796	0.292207	0.194504	0.0869021	0.00823875
97	BTBD14A	NACC2	ENSG00000148411	Colistin.IC50.Log.2	0.301118	0.800917	-0.257853	-0.115206	0.0122863
178	ZNF619	ZNF619	ENSG00000177873	Colistin.IC50.Log.2	0.3014	0.807197	0.198397	0.0886412	0.00840746
108	ZNF79	ZNF79	ENSG00000196152	Colistin.IC50.Log.2	0.302104	0.895346	-0.25587	-0.11432	0.0095029
148	SPHK2	SPHK2	ENSG00000063176	Colistin.IC50.Log.2	0.302169	0.648668	0.254728	0.11381	0.0122333
265	ZNF682	ZNF682	ENSG00000197124	Colistin.IC50.Log.2	0.306901	0.530152	0.221017	0.0987479	0.00694724
227	p-S6RibProt.(S235/236)	RPS6	ENSG00000137154	Colistin.IC50.Log.2	0.308462	0.857642	0.208419	0.093119	0.00816648
204	Src.A069	SRC	ENSG00000197122	Colistin.IC50.Log.2	0.309997	0.821403	0.232863	0.104041	0.00694902
234	STAT3B	STAT3	ENSG00000168610	Colistin.IC50.Log.2	0.310213	0.920264	0.19546	0.087329	0.00428819
197	PLCgamma1	PLCG1	ENSG00000124181	Colistin.IC50.Log.2	0.311005	0.770126	0.174599	0.0780088	0.00589856
14	ZSCAN23	ZSCAN23	ENSG00000187987	Colistin.IC50.Log.2	0.311942	0.912405	0.246034	0.109925	0.00377294
294	ZNF630	ZNF630	ENSG00000221994	Colistin.IC50.Log.2	0.312507	0.839683	-0.194703	-0.0869909	0.0065691
293	ZMYND11	ZMYND11	ENSG00000015171	Colistin.IC50.Log.2	0.314908	0.863968	0.208156	0.0930017	0.0057743
367	MED16	MED16	ENSG00000175221	Colistin.IC50.Log.2	0.320945	0.524427	0.204142	0.0912081	0.00812319
279	LMX1A	LMX1A	ENSG00000162761	Colistin.IC50.Log.2	0.326021	0.863898	-0.225636	-0.100811	0.00373759
370	PRDM2	PRDM2	ENSG00000116731	Colistin.IC50.Log.2	0.327376	0.583725	0.232193	0.103741	0.00563816
203	SMC1A	SMC1A	ENSG00000072501	Colistin.IC50.Log.2	0.327416	0.927394	-0.162396	-0.0725567	0.00512951
206	Src.A071	SRC	ENSG00000197122	Colistin.IC50.Log.2	0.328102	0.968708	0.231099	0.103252	0.00330571
412	ERG	ERG	ENSG00000157554	Colistin.IC50.Log.2	0.329246	0.871604	-0.196335	-0.0877202	0.00638959
106	TBX5	TBX5	ENSG00000089225	Colistin.IC50.Log.2	0.331259	0.349808	-0.244877	-0.109408	0.00838396
437	ZSCAN16	ZSCAN16	ENSG00000196812	Colistin.IC50.Log.2	0.333918	0.99718	0.165338	0.0738711	0.00553682
118	NFKB1.150kDa	NFKB1	ENSG00000109320	Colistin.IC50.Log.2	0.3349	0.995907	-0.296548	NA	0.0175546
12	ZNF266.50-75	ZNF266	ENSG00000174652	Colistin.IC50.Log.2	0.334906	0.912405	-0.198761	-0.0888042	0.00377514
222	p-PKC(pan)betaII(S660).60kDa	PRKCB	ENSG00000166501	Colistin.IC50.Log.2	0.338111	0.94774	-0.276873	NA	0.0153025
254	TFAP2	TFAP2A	ENSG00000137203	Colistin.IC50.Log.2	0.34075	0.934472	-0.18422	-0.0823073	0.00545202
309	HOXB7	HOXB7	ENSG00000120087	Colistin.IC50.Log.2	0.342118	0.374072	-0.228454	-0.10207	0.00364756
87	ATG4B	ATG4B	ENSG00000168397	Colistin.IC50.Log.2	0.342177	0.495492	-0.199361	-0.089072	0.00820653
219	p-FoxO1.(S319)/FoxO4.(S262)	FOXO1	ENSG00000150907	Colistin.IC50.Log.2	0.353375	0.904471	0.211127	0.0943289	0.00787345
82	ZNF569	ZNF569	ENSG00000196437	Colistin.IC50.Log.2	0.358964	0.968794	-0.208238	-0.0930381	0.0065115
252	MLXIPL	MLXIPL	ENSG00000009950	Colistin.IC50.Log.2	0.362015	0.926488	-0.169725	-0.0758311	0.00510348
231	SGK	SGK1	ENSG00000118515	Colistin.IC50.Log.2	0.362043	0.920264	-0.172503	-0.0770721	0.00554197
331	HLX	HLX	ENSG00000136630	Colistin.IC50.Log.2	0.366844	0.673412	-0.165854	-0.0741015	0.00502544
70	HCFC1	HCFC1	ENSG00000172534	Colistin.IC50.Log.2	0.374969	0.996194	-0.183582	-0.0820223	0.00450321
79	ZNF132	ZNF132	ENSG00000131849	Colistin.IC50.Log.2	0.376547	0.867124	-0.195959	-0.0875521	0.00569797
272	EBF2	EBF2	ENSG00000221818	Colistin.IC50.Log.2	0.377979	0.793103	-0.171664	-0.0766973	0.00544508
271	CCT4	CCT4	ENSG00000115484	Colistin.IC50.Log.2	0.381148	0.894008	-0.162631	-0.0726616	0.00492168
71	HMX1	HMX1	ENSG00000215612	Colistin.IC50.Log.2	0.38256	0.710229	-0.282426	NA	0.0159225
35	TNRC5	CNPY3	ENSG00000137161	Colistin.IC50.Log.2	0.383069	0.956078	0.174425	0.077931	0.00521566
333	HOXC6	HOXC6	ENSG00000197757	Colistin.IC50.Log.2	0.389042	0.59716	0.152466	0.0681199	0.00482197
376	ZFAND3	ZFAND3	ENSG00000156639	Colistin.IC50.Log.2	0.393677	0.576791	0.198446	0.0886631	0.00392387
229	p-SGK.(S422)	SGK1	ENSG00000118515	Colistin.IC50.Log.2	0.3962	0.894991	0.153351	0.0685154	0.00434013
383	Akt1	AKT1	ENSG00000142208	Colistin.IC50.Log.2	0.39813	0.993382	-0.218124	-0.0974551	0.00849167
183	GAB1.Ab-12.115kDa	GAB1	ENSG00000109458	Colistin.IC50.Log.2	0.399735	0.620478	0.310443	NA	0.0192383
351	EGR3	EGR3	ENSG00000179388	Colistin.IC50.Log.2	0.401223	0.505979	-0.140603	-0.0628196	0.00396215
326	CORO1A	CORO1A	ENSG00000102879	Colistin.IC50.Log.2	0.404843	0.760502	0.14822	0.0662231	0.00448135
366	IKZF4	IKZF4	ENSG00000123411	Colistin.IC50.Log.2	0.407885	0.66515	0.203584	0.0909591	0.00324977
44	CRSP6	MED17	ENSG00000042429	Colistin.IC50.Log.2	0.408143	0.956078	0.180848	0.0808007	0.00494213
292	ZFP1	ZFP1	ENSG00000184517	Colistin.IC50.Log.2	0.408695	0.854409	0.179934	0.0803922	0.00370436
362	ATG4B	ATG4B	ENSG00000168397	Colistin.IC50.Log.2	0.410533	0.794254	0.170211	0.0760482	0.00574063
167	KLHL12	KLHL12	ENSG00000117153	Colistin.IC50.Log.2	0.411086	0.889807	0.156267	0.0698181	0.00398752
98	NFIX	NFIX	ENSG00000008441	Colistin.IC50.Log.2	0.414219	0.88057	-0.187897	-0.0839503	0.00627403
165	FOXO4	FOXO4	ENSG00000184481	Colistin.IC50.Log.2	0.414837	0.924076	0.177135	0.0791419	0.00412033
337	EVI1	MDS1	ENSG00000085276	Colistin.IC50.Log.2	0.415002	0.674265	-0.152237	-0.0680176	0.00412265
156	LOC91664.100kDa	ZNF845	ENSG00000213799	Colistin.IC50.Log.2	0.415106	0.919829	-0.172054	-0.0768715	0.00578391
105	TBX21	TBX21	ENSG00000073861	Colistin.IC50.Log.2	0.415805	0.804731	0.189047	0.0844642	0.00506912
102	RUFY3	RUFY3	ENSG00000018189	Colistin.IC50.Log.2	0.416205	0.825588	0.196523	0.0878041	0.00752688
313	PLRG1	PLRG1	ENSG00000171566	Colistin.IC50.Log.2	0.42098	0.724212	-0.182719	-0.0816366	0.00296512
150	ZFP28	ZFP28	ENSG00000196867	Colistin.IC50.Log.2	0.422441	0.701607	-0.206976	-0.0924744	0.00451065
20	MED12.50kDa	MED12	ENSG00000184634	Colistin.IC50.Log.2	0.425325	0.912405	0.16057	0.0717406	0.00298269
414	ETV3	ETV3	ENSG00000117036	Colistin.IC50.Log.2	0.42709	0.808188	0.134623	0.0601478	0.00369255
24	SIM2.55kDa	SIM2	ENSG00000159263	Colistin.IC50.Log.2	0.427511	0.956078	0.170622	0.0762317	0.00595032
157	LOC91664.60kDa	ZNF845	ENSG00000213799	Colistin.IC50.Log.2	0.42847	0.861144	-0.167779	-0.0749617	0.00576234
66	CHD1L	CHD1L	ENSG00000131778	Colistin.IC50.Log.2	0.428599	0.613957	0.159845	0.071417	0.00367928
25	SIM2.70kDa	SIM2	ENSG00000159263	Colistin.IC50.Log.2	0.429454	0.956078	-0.173992	-0.0777375	0.00579111
245	ETV1	ETV1	ENSG00000006468	Colistin.IC50.Log.2	0.431533	0.926488	0.150434	0.0672122	0.00379878
168	NCKAP1L.150kDa	NCKAP1L	ENSG00000123338	Colistin.IC50.Log.2	0.43362	0.807817	-0.224741	NA	0.0100824
404	STAT1	STAT1	ENSG00000115415	Colistin.IC50.Log.2	0.442303	0.992296	0.222544	0.0994301	0.00478547
128	ZNF785.50kDa	ZNF785	ENSG00000197162	Colistin.IC50.Log.2	0.445523	0.995907	-0.289468	NA	0.0167265
282	OVOL1	OVOL1	ENSG00000172818	Colistin.IC50.Log.2	0.446512	0.567255	-0.16831	-0.0751987	0.002672
213	CRKL	CRKL	ENSG00000099942	Colistin.IC50.Log.2	0.45002	0.575684	-0.173852	-0.0776749	0.00488627
391	4E-BP1	EIF4EBP1	ENSG00000187840	Colistin.IC50.Log.2	0.453119	0.993382	-0.209165	-0.0934523	0.00569739
194	Met.(c-Met).156kDa	MET	ENSG00000105976	Colistin.IC50.Log.2	0.455313	0.627225	0.241738	NA	0.0116652
298	AIRE	AIRE	ENSG00000160224	Colistin.IC50.Log.2	0.461029	0.314506	-0.189814	-0.0848067	0.00684126
200	RAC1/2/3	RAC1, RAC2, RAC3	NA	Colistin.IC50.Log.2	0.464703	0.575684	0.190818	0.085255	0.00469084
284	PCGF3	PCGF3	ENSG00000185619	Colistin.IC50.Log.2	0.465098	0.384441	-0.128978	-0.0576256	0.003816
438	ZNF688	ZNF688	ENSG00000229809	Colistin.IC50.Log.2	0.46883	0.298861	-0.125334	-0.0559976	0.00345774
80	ZNF253	ZNF253	ENSG00000256771	Colistin.IC50.Log.2	0.476351	0.867124	-0.200256	-0.0894719	0.00585861
51	TRIM13.50kDa	TRIM13	ENSG00000204977	Colistin.IC50.Log.2	0.477607	0.652156	0.16542	0.0739078	0.00554576
347	ZNF239	ZNF239	ENSG00000196793	Colistin.IC50.Log.2	0.478814	0.59716	0.151618	0.0677409	0.00238293
238	IRF5	IRF5	ENSG00000128604	Colistin.IC50.Log.2	0.484556	0.920264	0.143234	0.0639953	0.00182859
54	WHSC1	WHSC1	ENSG00000109685	Colistin.IC50.Log.2	0.486355	0.638349	-0.123993	-0.0553985	0.00288895
119	NFKB1.75kDa	NFKB1	ENSG00000109320	Colistin.IC50.Log.2	0.490234	0.860022	-0.221186	NA	0.00976608
212	Collagen.Type.V.(COL5A2).220kDa	COL5A2	ENSG00000204262	Colistin.IC50.Log.2	0.49414	0.98459	-0.201402	NA	0.00809709
67	EBF2	EBF2	ENSG00000221818	Colistin.IC50.Log.2	0.499157	0.732577	0.256659	NA	0.0131497
328	ETS2	ETS2	ENSG00000157557	Colistin.IC50.Log.2	0.501446	0.76606	-0.120898	-0.054016	0.00288803
269	BARHL2	BARHL2	ENSG00000143032	Colistin.IC50.Log.2	0.501471	0.793103	0.131323	0.0586734	0.00301557
435	CREB5	CREB5	ENSG00000146592	Colistin.IC50.Log.2	0.506209	0.99718	-0.113921	-0.0508984	0.0026758
317	GATA4	SLC6A11	ENSG00000132164	Colistin.IC50.Log.2	0.508266	0.521768	0.155583	0.0695128	0.00215
277	IRF4	IRF4	ENSG00000137265	Colistin.IC50.Log.2	0.508876	0.863898	-0.147067	-0.0657076	0.00172424
47	PAX6	PAX6	ENSG00000007372	Colistin.IC50.Log.2	0.509618	0.744941	0.154924	0.0692183	0.00431801
248	GSCL	GSC2	ENSG00000063515	Colistin.IC50.Log.2	0.515528	0.926488	-0.124728	-0.055727	0.0025924
403	P70.S6.Kinase	RPS6KB1	ENSG00000108443	Colistin.IC50.Log.2	0.519876	0.992296	-0.186727	-0.0834272	0.00264469
30	TFAP2B	TFAP2B	ENSG00000008196	Colistin.IC50.Log.2	0.522693	0.956078	0.211612	NA	0.00893888
378	ZNF527	ZNF527	ENSG00000189164	Colistin.IC50.Log.2	0.5232	0.977284	-0.135162	-0.0603887	0.00317369
310	NR2F2	NR2F2	ENSG00000185551	Colistin.IC50.Log.2	0.524019	0.646835	0.118314	0.0528612	0.00310631
75	MSL3L1	MSL3	ENSG00000005302	Colistin.IC50.Log.2	0.527364	0.867124	0.259552	NA	0.0134479
93	MANSC1	MANSC1	ENSG00000111261	Colistin.IC50.Log.2	0.529333	0.829651	0.141347	0.063152	0.00381602
60	ZNF613	ZNF613	ENSG00000176024	Colistin.IC50.Log.2	0.529666	0.715028	0.153717	0.0686788	0.00470557
253	SOX4	SOX4	ENSG00000124766	Colistin.IC50.Log.2	0.530883	0.928425	0.115184	0.0514627	0.00255517
23	HLXB9.60kDa	MNX1	ENSG00000130675	Colistin.IC50.Log.2	0.53195	0.956078	-0.128067	-0.0572187	0.00323705
315	RB1	RB1	ENSG00000139687	Colistin.IC50.Log.2	0.533742	0.768601	-0.122349	-0.054664	0.00267871
1	BACT	ACTB	ENSG00000075624	Colistin.IC50.Log.2	0.533967	0.912405	-0.113173	-0.0505644	0.00251706
311	PAX8	PAX8	ENSG00000125618	Colistin.IC50.Log.2	0.534758	0.76606	-0.115024	-0.0513914	0.00306597
407	CDX2	CDX2	ENSG00000165556	Colistin.IC50.Log.2	0.534786	0.540499	-0.112827	-0.0504099	0.00242801
218	ERBB2	ERBB2	ENSG00000141736	Colistin.IC50.Log.2	0.535393	0.992551	0.139118	0.0621564	0.00311079
233	STAT3A	STAT3	ENSG00000168610	Colistin.IC50.Log.2	0.53575	0.94774	0.12713	0.0568003	0.00143851
101	RRN3	RRN3	ENSG00000085721	Colistin.IC50.Log.2	0.54049	0.825588	-0.183065	-0.0817912	0.00444347
122	TFCP2L1	TFCP2L1	ENSG00000115112	Colistin.IC50.Log.2	0.541917	0.352243	0.238758	NA	0.0113794
149	ZBTB6	ZBTB6	ENSG00000186130	Colistin.IC50.Log.2	0.543169	0.663981	0.18929	NA	0.00715253
17	CECR6	CECR6	ENSG00000183307	Colistin.IC50.Log.2	0.544756	0.916906	0.0994497	0.0444329	0.00204142
10	TBX19	TBX19	ENSG00000143178	Colistin.IC50.Log.2	0.54511	0.912405	0.117467	0.0524829	0.00180198
199	PKCzeta(C24)	PRKCZ	ENSG00000067606	Colistin.IC50.Log.2	0.55547	0.871071	0.105482	0.047128	0.00221879
263	ZNF497	ZNF497	ENSG00000174586	Colistin.IC50.Log.2	0.556017	0.926488	-0.118905	-0.0531255	0.00197755
413	ESR1	ESR1	ENSG00000091831	Colistin.IC50.Log.2	0.559568	0.881716	0.126039	0.0563125	0.00145697
145	MPND	MPND	ENSG00000008382	Colistin.IC50.Log.2	0.562712	0.663981	-0.213932	NA	0.00913598
321	ZNF318	ZNF318	ENSG00000171467	Colistin.IC50.Log.2	0.566856	0.768601	-0.123346	-0.0551097	0.00194061
41	IKZF3	IKZF3	ENSG00000161405	Colistin.IC50.Log.2	0.568758	0.996538	-0.112072	-0.0500726	0.00256422
109	ALX4	ALX4	ENSG00000052850	Colistin.IC50.Log.2	0.573912	0.825588	0.2838	NA	0.0160778
359	ZBTB22	ZBTB22	ENSG00000236104	Colistin.IC50.Log.2	0.577146	0.802854	-0.10838	-0.048423	0.00142132
139	GTF2A2.75kDa	GTF2A2	ENSG00000140307	Colistin.IC50.Log.2	0.578142	0.648668	-0.118775	-0.0530673	0.00201764
349	ZNF558	ZNF558	ENSG00000167785	Colistin.IC50.Log.2	0.5839	0.864695	0.102867	0.0459598	0.00182968
43	LIMA1	LIMA1	ENSG00000050405	Colistin.IC50.Log.2	0.584977	0.956078	-0.133906	-0.0598274	0.00277092
237	FOXO3A	FOXO3	ENSG00000118689	Colistin.IC50.Log.2	0.585753	0.922172	0.116541	0.0520692	0.00117878
192	GAB1[Y423].76kDa	GAB1	ENSG00000109458	Colistin.IC50.Log.2	0.586495	0.758285	-0.0994137	-0.0444169	0.00192561
190	GAB1(phosp).Ab-6.77kDa	GAB1	ENSG00000109458	Colistin.IC50.Log.2	0.587142	0.601222	0.0937727	0.0418965	0.00181277
323	ZNF426	ZNF426	ENSG00000130818	Colistin.IC50.Log.2	0.594156	0.507149	0.103221	0.0461178	0.00209575
342	SOX11	SOX11	ENSG00000176887	Colistin.IC50.Log.2	0.598695	0.400099	0.128964	0.0576195	0.000873514
179	ZNF683	ZNF683	ENSG00000176083	Colistin.IC50.Log.2	0.604888	0.620478	0.152533	NA	0.00464441
257	TRIM56	TRIM56	ENSG00000169871	Colistin.IC50.Log.2	0.605598	0.926488	-0.0939283	-0.041966	0.00173562
9	KLF3	KLF3	ENSG00000109787	Colistin.IC50.Log.2	0.606114	0.912405	0.127028	0.0567544	0.00156877
251	KLF14	KLF14	ENSG00000174595	Colistin.IC50.Log.2	0.606326	0.926488	-0.0945776	-0.0422562	0.00176305
386	Cyclin.D1	CCND1	ENSG00000110092	Colistin.IC50.Log.2	0.60647	0.566452	0.14546	0.0649899	0.00350911
399	IkBalpha	NFKBIA	ENSG00000100906	Colistin.IC50.Log.2	0.606932	0.992296	-0.157903	-0.0705493	0.0011891
316	RUNX1	RUNX1	ENSG00000159216	Colistin.IC50.Log.2	0.607082	0.768601	0.11935	0.053324	0.00134006
270	BTF3	BTF3	ENSG00000145741	Colistin.IC50.Log.2	0.610055	0.863898	-0.0910841	-0.0406953	0.0018763
306	GATA4	GATA4	ENSG00000136574	Colistin.IC50.Log.2	0.614537	0.863968	0.10887	0.048642	0.00154886
115	IKZF5	IKZF5	ENSG00000095574	Colistin.IC50.Log.2	0.617487	0.995239	0.161969	NA	0.00523679
120	PRMT3	PRMT3	ENSG00000185238	Colistin.IC50.Log.2	0.618933	0.729075	0.166638	NA	0.00554307
297	AATF	AATF	ENSG00000108270	Colistin.IC50.Log.2	0.621549	0.640927	-0.106586	-0.0476215	0.00138541
394	GSK3beta	GSK3B	ENSG00000082701	Colistin.IC50.Log.2	0.622441	0.951438	-0.145599	-0.0650517	0.00198379
249	HOXD9	HOXD9	ENSG00000128709	Colistin.IC50.Log.2	0.627805	0.926488	-0.0881208	-0.0393713	0.00153018
189	GAB1(phosp).Ab-6.115kDa	GAB1	ENSG00000109458	Colistin.IC50.Log.2	0.636675	0.753245	0.0774569	0.0346068	0.00117057
64	BAZ1A.170kDa	BAZ1A	ENSG00000198604	Colistin.IC50.Log.2	0.638374	0.684045	-0.105794	-0.0472674	0.00174466
312	PBX2	PBX2	ENSG00000204304	Colistin.IC50.Log.2	0.638522	0.7935	-0.0918432	-0.0410344	0.00159555
256	TLX2	TLX2	ENSG00000115297	Colistin.IC50.Log.2	0.638709	0.926488	0.0873797	0.0390402	0.0014445
50	TRIM13.25kDa	TRIM13	ENSG00000204977	Colistin.IC50.Log.2	0.639403	0.715028	0.105152	0.0469808	0.00204022
137	EMX2.60kDa	EMX2	ENSG00000170370	Colistin.IC50.Log.2	0.644111	0.701607	0.137423	NA	0.00376981
158	AFF1.150kDa	AFF1	ENSG00000172493	Colistin.IC50.Log.2	0.647875	0.510166	0.0946945	0.0423084	0.00170805
338	MKX	MKX	ENSG00000150051	Colistin.IC50.Log.2	0.64873	0.720302	-0.0807433	-0.0360751	0.00134224
424	p-Raf.(S259)	RAF1	ENSG00000132155	Colistin.IC50.Log.2	0.650231	0.989273	-0.0786512	-0.0351404	0.00122682
361	ZNF645	ZNF645	ENSG00000175809	Colistin.IC50.Log.2	0.652406	0.744144	-0.0870836	-0.0389079	0.000978279
325	C14orf166	C14orf166	ENSG00000087302	Colistin.IC50.Log.2	0.656194	0.758458	-0.0881102	-0.0393666	0.00111295
135	EBF1	EBF1	ENSG00000164330	Colistin.IC50.Log.2	0.65661	0.674485	-0.10219	-0.0456571	0.00213422
350	ZNF580	ZNF580	ENSG00000213015	Colistin.IC50.Log.2	0.665653	0.811232	-0.0848547	-0.0379121	0.00110596
369	MTA2	MTA2	ENSG00000149480	Colistin.IC50.Log.2	0.669133	0.524427	-0.0957616	-0.0427851	0.0012574
69	GTF2A1	GTF2A1	ENSG00000165417	Colistin.IC50.Log.2	0.67894	0.91664	0.104916	0.0468752	0.00193428
37	EOMES	EOMES	ENSG00000163508	Colistin.IC50.Log.2	0.681174	0.996538	-0.0888771	-0.0397092	0.00115224
364	C16orf80	C16orf80	ENSG00000070761	Colistin.IC50.Log.2	0.68124	0.802854	-0.0837401	-0.0374141	0.00156856
201	Raf(c-)	RAF1	ENSG00000132155	Colistin.IC50.Log.2	0.691588	0.644557	-0.084722	-0.0378528	0.000896017
191	GAB1[Y423].115kDa	GAB1	ENSG00000109458	Colistin.IC50.Log.2	0.693164	0.601222	0.0657032	0.0293554	0.000923541
130	AFF2.150kDa	AFF2	ENSG0000155966	Colistin.IC50.Log.2	0.694991	0.898056	-0.0804821	-0.0359584	0.00128578
429	ZNF207	ZNF207	ENSG00000010244	Colistin.IC50.Log.2	0.696523	0.99718	0.0780987	0.0348936	0.000701606
243	CDX1	CDX1	ENSG00000113722	Colistin.IC50.Log.2	0.697021	0.926488	-0.0886566	-0.0396107	0.000643011
289	SCRT1	SCRT1	ENSG00000170616	Colistin.IC50.Log.2	0.697782	0.607962	-0.0765953	-0.0342218	0.000979608
185	GAB1.Ab-9.115kDa	GAB1	ENSG00000109458	Colistin.IC50.Log.2	0.69814	0.770126	-0.112461	NA	0.00252468
357	NPAS1	NPAS1	ENSG00000130751	Colistin.IC50.Log.2	0.699994	0.840638	0.0645801	0.0288536	0.000845708
255	TFB1M	TFB1M	ENSG00000029639	Colistin.IC50.Log.2	0.700865	0.926488	0.0692637	0.0309462	0.000986683
32	PRKCBP1	ZMYND8	ENSG00000101040	Colistin.IC50.Log.2	0.700986	0.323169	-0.0666613	-0.0297835	0.000953952
400	PDK1	PDK1	ENSG00000152256	Colistin.IC50.Log.2	0.702867	0.981166	0.101035	0.0451414	0.00140446
225	p-PTEN.(S380)	PTEN	ENSG00000171862	Colistin.IC50.Log.2	0.703464	0.920264	-0.068014	-0.0303879	0.000975293
304	ETV4	ETV4	ENSG00000175832	Colistin.IC50.Log.2	0.703601	0.897566	0.0744318	0.0332552	0.00103436
247	FOXJ2	FOXJ2	ENSG00000065970	Colistin.IC50.Log.2	0.710211	0.926488	0.0669327	0.0299047	0.000899097
62	APTX	APTX	ENSG00000137074	Colistin.IC50.Log.2	0.714485	0.684045	-0.1163	NA	0.00270001
352	FBN1	FBN1	ENSG00000166147	Colistin.IC50.Log.2	0.718578	0.720302	0.060849	0.0271866	0.000731361
84	ZNF778	ZNF778	ENSG00000170100	Colistin.IC50.Log.2	0.718962	0.986051	0.0888057	0.0396773	0.00102131
305	FOXN2	FOXN2	ENSG00000170802	Colistin.IC50.Log.2	0.727913	0.894962	0.0768926	0.0343547	0.000705427
339	NY-REN-34	PHF11	ENSG00000136147	Colistin.IC50.Log.2	0.730257	0.848431	-0.0714211	-0.0319101	0.000612624
7	FOXO3A.50-75	FOXO3	ENSG00000118689	Colistin.IC50.Log.2	0.736397	0.578634	-0.0799819	-0.035735	0.000650022
89	CIAO1	CIAO1	ENSG00000144021	Colistin.IC50.Log.2	0.736457	0.825588	-0.0827974	-0.0369929	0.00112718
6	FOXO3A.25-50	FOXO3	ENSG00000118689	Colistin.IC50.Log.2	0.741809	0.912405	-0.113035	NA	0.00255051
266	ZNF691	ZNF691	ENSG00000164011	Colistin.IC50.Log.2	0.742564	0.784705	-0.0662907	-0.0296179	0.000612525
45	MIER3	MIER3	ENSG00000155545	Colistin.IC50.Log.2	0.746784	0.670238	0.0627929	0.0280551	0.000692511
283	PAWR	PAWR	ENSG00000177425	Colistin.IC50.Log.2	0.748571	0.798891	-0.0583566	-0.026073	0.000741548
302	ELF2	ELF2	ENSG00000109381	Colistin.IC50.Log.2	0.749005	0.877612	-0.0605771	-0.0270651	0.000736743
19	INSM1	INSM1	ENSG00000173404	Colistin.IC50.Log.2	0.752119	0.912405	-0.0634141	-0.0283326	0.000794641
250	IKZF4	IKZF4	ENSG00000123411	Colistin.IC50.Log.2	0.75397	0.928425	-0.0633396	-0.0282994	0.000541449
286	PRDM14	PRDM14	ENSG00000147596	Colistin.IC50.Log.2	0.757528	0.793103	0.0676143	0.0302093	0.000492498
180	ZNF778	ZNF778	ENSG00000170100	Colistin.IC50.Log.2	0.76006	0.678331	-0.0952049	NA	0.00180934
176	ZNF573	ZNF573	ENSG00000189144	Colistin.IC50.Log.2	0.762943	0.882612	0.0889902	NA	0.00158084
162	C14orf169	C14orf169	ENSG00000170468	Colistin.IC50.Log.2	0.765797	0.807817	0.0522329	0.023337	0.000520302
154	ZNF238	ZNF238	ENSG00000179456	Colistin.IC50.Log.2	0.772637	0.73679	-0.0645677	-0.0288481	0.000568133
308	HIVEP1	HIVEP1	ENSG00000095951	Colistin.IC50.Log.2	0.77386	0.863968	-0.0561152	-0.0250716	0.000602334
72	HTT	HTT	ENSG00000197386	Colistin.IC50.Log.2	0.77553	0.986051	0.0680959	0.0304245	0.00060008
340	PSIP1	PSIP1	ENSG00000164985	Colistin.IC50.Log.2	0.77555	0.79617	-0.0523268	-0.023379	0.000493895
46	NOBOX	NOBOX	ENSG00000106410	Colistin.IC50.Log.2	0.777814	0.543299	0.0755046	0.0337345	0.00100121
22	HLXB9.50kDa	MNX1	ENSG00000130675	Colistin.IC50.Log.2	0.779318	0.912405	0.0712974	0.0318548	0.000426945
348	ZNF276	ZNF276	ENSG00000158805	Colistin.IC50.Log.2	0.77987	0.85341	-0.0554206	-0.0247613	0.000438646
373	TIAL1	TIAL1	ENSG00000151923	Colistin.IC50.Log.2	0.781066	0.794254	-0.0597612	-0.0267006	0.000622616
389	P15.INK4B	CDKN2B	ENSG00000147883	Colistin.IC50.Log.2	0.781356	0.951438	-0.0802503	-0.0358549	0.000634805
264	ZNF575	ZNF575	ENSG00000176472	Colistin.IC50.Log.2	0.781734	0.926488	-0.0500056	-0.0223419	0.000499981
166	IGHMBP2	IGHMBP2	ENSG00000132740	Colistin.IC50.Log.2	0.784258	0.807817	-0.0647365	-0.0289235	0.00071028
327	DMTF1	DMTF1	ENSG00000135164	Colistin.IC50.Log.2	0.786855	0.76606	-0.0472987	-0.0211325	0.000473146
193	Met.(c-Met).135kDa	MET	ENSG00000105976	Colistin.IC50.Log.2	0.793716	0.804418	0.0857928	NA	0.00146928
127	ZNF441	ZNF441	ENSG00000197044	Colistin.IC50.Log.2	0.799115	0.588671	0.103078	NA	0.00212095
160	AFF3.150kDa	AFF3	ENSG00000144218	Colistin.IC50.Log.2	0.800215	0.908988	0.0420675	0.0187953	0.000345204
379	ZNF551	ZNF551	ENSG00000204519	Colistin.IC50.Log.2	0.800669	0.977284	-0.0500424	-0.0223583	0.000546397
223	p-PKC(pan)betaII(S660).80kDa	PRKCB	ENSG00000166501	Colistin.IC50.Log.2	0.801647	0.829037	0.0567444	0.0253527	0.000401812
205	Src.A070	SRC	ENSG00000197122	Colistin.IC50.Log.2	0.802658	0.987461	0.0512041	0.0228774	0.000233787
78	TAF15	TAF15	ENSG00000172660	Colistin.IC50.Log.2	0.807501	0.803882	0.058921	0.0263252	0.000608782
55	ZMYM6	ZMYM6	ENSG00000163867	Colistin.IC50.Log.2	0.810144	0.744941	-0.0397218	-0.0177472	0.000314488
287	RAXL1	RAX2	ENSG00000173976	Colistin.IC50.Log.2	0.810167	0.844976	0.0477244	0.0213227	0.000374472
432	ZNF433	ZNF433	ENSG00000197647	Colistin.IC50.Log.2	0.815835	0.883003	-0.0396466	-0.0177136	0.000312616
174	ZNF154	ZNF154	ENSG00000179909	Colistin.IC50.Log.2	0.81704	0.819336	0.0682704	NA	0.000930398
173	WDR60	WDR60	ENSG00000126870	Colistin.IC50.Log.2	0.817551	0.807817	-0.0427934	-0.0191196	0.000335738
16	BNC2.70kDa	BNC2	ENSG00000173068	Colistin.IC50.Log.2	0.81815	0.912405	-0.0678488	NA	0.000918942
345	ZBTB33	ZBTB33	ENSG00000177485	Colistin.IC50.Log.2	0.819452	0.5687	-0.0553089	-0.0247113	0.000180608
146	NKX3-2	NKX3-2	ENSG00000109705	Colistin.IC50.Log.2	0.821465	0.756038	0.0460426	0.0205713	0.000263862
239	IRF5	IRF5	ENSG00000128604	Colistin.IC50.Log.2	0.826973	0.894991	0.0457911	0.0204589	0.000179169
13	ZNF266.75-100	ZNF266	ENSG00000174652	Colistin.IC50.Log.2	0.827016	0.912405	0.036526	0.0163194	0.000266023
241	TBX19	TBX19	ENSG00000143178	Colistin.IC50.Log.2	0.830304	0.920264	-0.0476309	-0.0212809	0.000149464
314	PREB	PREB	ENSG00000138073	Colistin.IC50.Log.2	0.832846	0.538543	0.0533824	0.0238506	0.000235785
418	MAZ	MAZ	ENSG00000103495	Colistin.IC50.Log.2	0.834673	0.977334	0.0381342	0.0170379	0.000276586
68	FOXD2	FOXD2	ENSG00000186564	Colistin.IC50.Log.2	0.835074	0.732577	-0.0706332	NA	0.000995911
431	ZNF414	ZNF414	ENSG00000133250	Colistin.IC50.Log.2	0.842151	0.99718	-0.0402282	-0.0179735	0.000171772
353	HIPK2	HIPK2	ENSG00000064393	Colistin.IC50.Log.2	0.842315	0.744144	-0.0330493	-0.014766	0.00022808
415	FOXJ1	FOXJ1	ENSG00000129654	Colistin.IC50.Log.2	0.842571	0.881716	-0.0333129	-0.0148838	0.000231329
216	p-4E-BP1.(T37/46).10kDa	EIF4EBP1	ENSG00000187840	Colistin.IC50.Log.2	0.842834	0.894215	0.0343329	0.0153395	0.000220215
433	ZNF701	ZNF701	ENSG00000167562	Colistin.IC50.Log.2	0.843368	0.949058	-0.0386214	-0.0172556	0.000204167
3	ATF5.50-75	ATF5	ENSG00000123268	Colistin.IC50.Log.2	0.846123	0.912405	-0.0611103	NA	0.000745472
172	SEMA4A	SEMA4A	ENSG00000196189	Colistin.IC50.Log.2	0.84953	0.807817	-0.0550397	NA	0.000604721
354	HMX1	HMX1	ENSG00000215612	Colistin.IC50.Log.2	0.852199	0.60001	-0.0415856	-0.0185799	0.000145063
58	ZNF271.75kDa	ZNF271	ENSG00000118267	Colistin.IC50.Log.2	0.855684	0.543299	0.0359388	0.016057	0.000201184
4	ENO1	ENO1	ENSG00000074800	Colistin.IC50.Log.2	0.856238	0.920305	0.0367545	0.0164215	0.000184675
377	ZMYND11	ZMYND11	ENSG00000015171	Colistin.IC50.Log.2	0.85738	0.993382	-0.0391401	-0.0174873	0.000238169
430	ZNF253	ZNF253	ENSG00000256771	Colistin.IC50.Log.2	0.85947	0.883003	-0.0341393	-0.015253	0.000226316
196	PI3K(p85)	PIK3R1	ENSG00000145675	Colistin.IC50.Log.2	0.861676	0.762656	-0.0389979	-0.0174238	0.000255374
303	ESR2	ESR2	ENSG00000140009	Colistin.IC50.Log.2	0.861792	0.607962	0.0432598	0.019328	0.000114723
341	SETD4	SETD4	ENSG00000185917	Colistin.IC50.Log.2	0.862535	0.143491	0.0315323	0.0140883	0.000187366
344	URF2	UHRF2	ENSG00000147854	Colistin.IC50.Log.2	0.865612	0.720302	0.038883	0.0173725	9.86128e-05
65	BAZ1A.40kDa	BAZ1A	ENSG00000198604	Colistin.IC50.Log.2	0.865636	0.715028	0.0378353	0.0169043	0.000226317
380	ZNF688	ZNF688	ENSG00000229809	Colistin.IC50.Log.2	0.866958	0.900429	0.0341657	0.0152648	0.000230991
177	ZNF579	ZNF579	ENSG00000218891	Colistin.IC50.Log.2	0.870165	0.620478	0.0352254	0.0157383	0.000243975
402	RhoA	RHOA	ENSG00000067560	Colistin.IC50.Log.2	0.87213	0.382581	0.0426206	0.0190424	0.000310266
95	MTF2	MTF2	ENSG00000143033	Colistin.IC50.Log.2	0.87367	0.883706	0.039931	0.0178407	0.000270386
242	ZNF289	ARFGAP2	ENSG00000149182	Colistin.IC50.Log.2	0.874516	0.94774	-0.0323957	-0.014474	0.000136175
100	RCOR1	RCOR1	ENSG00000089902	Colistin.IC50.Log.2	0.875454	0.800917	-0.0369189	-0.0164949	0.00024203
320	ZNF286	ZNF286	ENSG00000187607	Colistin.IC50.Log.2	0.875581	0.292207	-0.0379255	-0.0169447	0.000109025
371	SMC1A	SMC1A	ENSG00000072501	Colistin.IC50.Log.2	0.876069	0.794254	0.0307589	0.0137427	0.000224166
31	ZFP161	ZFP161	ENSG00000198081	Colistin.IC50.Log.2	0.876295	0.956078	0.0271506	0.0121306	0.000141293
388	CDK2	CDK2	ENSG00000123374	Colistin.IC50.Log.2	0.879728	0.345208	0.0437789	0.0195599	0.000204814
88	BLZF1	BLZF1	ENSG00000117475	Colistin.IC50.Log.2	0.884568	0.867124	0.036765	0.0164262	0.000151707
90	ELF4	ELF4	ENSG00000102034	Colistin.IC50.Log.2	0.885356	0.547327	0.0384897	0.0171967	0.000214449
56	ZNF17	ZNF17	ENSG00000186272	Colistin.IC50.Log.2	0.886238	0.715028	-0.0315811	-0.0141101	0.000221286
236	ENO1	ENO1	ENSG00000074800	Colistin.IC50.Log.2	0.888554	0.876972	-0.0273638	-0.0122258	8.75683e-05
164	ErbB3(1B2)	ERBB3	ENSG00000065361	Colistin.IC50.Log.2	0.888783	0.807817	-0.0241965	-0.0108107	0.000111432
360	ZNF529	ZNF529	ENSG00000186020	Colistin.IC50.Log.2	0.890543	0.794254	0.0281837	0.0125922	7.80294e-05
230	p-SGK.(T256)	SGK1	ENSG00000118515	Colistin.IC50.Log.2	0.891621	0.845225	0.0278364	0.012437	0.000143361
332	HOXA2	HOXA2	ENSG00000105996	Colistin.IC50.Log.2	0.892035	0.872701	0.0310079	0.013854	7.50274e-05
21	MED12.70kDa	MED12	ENSG00000184634	Colistin.IC50.Log.2	0.892157	0.776592	-0.0241429	-0.0107868	0.000116703
144	KLHL14	KLHL14	ENSG00000197705	Colistin.IC50.Log.2	0.894068	0.663981	-0.0558139	NA	0.000621854
143	KLHL12	KLHL12	ENSG00000117153	Colistin.IC50.Log.2	0.897644	0.663981	0.0529985	NA	0.0005607
405	TUBA	TUB	NA	Colistin.IC50.Log.2	0.901482	0.973877	-0.0327962	-0.014653	0.000183538
355	IRF4	IRF4	ENSG00000137265	Colistin.IC50.Log.2	0.901557	0.808845	0.0237262	0.0106006	7.0375e-05
398	mTOR	MTOR	ENSG00000198793	Colistin.IC50.Log.2	0.90329	0.995249	-0.0336688	-0.0150428	0.000153129
324	ZNF57	ZNF57	ENSG00000171970	Colistin.IC50.Log.2	0.904239	0.470178	-0.0218051	-0.00974226	0.000110916
107	TCF21	TCF21	ENSG00000118526	Colistin.IC50.Log.2	0.904931	0.612894	-0.0286395	-0.0127958	0.000112921
134	E4F1	E4F1	ENSG00000167967	Colistin.IC50.Log.2	0.907674	0.674485	-0.0200265	-0.00894758	7.62034e-05
423	p-PKCzeta/lambda.(Y410/403)	PRKCZ	ENSG00000067606	Colistin.IC50.Log.2	0.90938	0.949058	0.0193697	0.00865414	7.55414e-05
36	CTNNB1	CTNNB1	ENSG00000168036	Colistin.IC50.Log.2	0.910451	0.996538	-0.0256762	-0.0114718	0.000122842
420	NFIC	NFIC	ENSG00000141905	Colistin.IC50.Log.2	0.914905	0.99718	-0.02504	-0.0111876	0.000104744
153	ZNF219	ZNF219	ENSG00000165804	Colistin.IC50.Log.2	0.91613	0.706585	0.0233504	0.0104327	0.000107683
336	LRRC14	LRRC14	ENSG00000160959	Colistin.IC50.Log.2	0.917148	0.441695	-0.0186836	-0.00834761	7.00437e-05
26	SOX13	SOX13	ENSG00000143842	Colistin.IC50.Log.2	0.91903	0.996538	-0.0235642	-0.0105282	9.70387e-05
330	FOXO3A	FOXO3	ENSG00000118689	Colistin.IC50.Log.2	0.924754	0.0281741	0.0236273	0.0105564	2.68881e-05
291	TWIST1	TWIST1	ENSG00000122691	Colistin.IC50.Log.2	0.927367	0.65634	-0.0179327	-0.00801212	5.10739e-05
52	MDS032	USE1	ENSG00000053501	Colistin.IC50.Log.2	0.928127	0.697737	-0.0289875	NA	0.000167735
184	GAB1.Ab-12.77kDa	GAB1	ENSG00000109458	Colistin.IC50.Log.2	0.931573	0.678331	0.0313808	NA	0.000196576
427	SETD2	SETD2	ENSG00000181555	Colistin.IC50.Log.2	0.936752	0.949058	-0.0151381	-0.00676352	4.68195e-05
61	AFF2	AFF2	ENSG0000155966	Colistin.IC50.Log.2	0.938727	0.541649	0.023521	NA	0.000110437
290	TRIM26	TRIM26	ENSG00000137313	Colistin.IC50.Log.2	0.940575	0.894962	0.0138614	0.00619309	4.07152e-05
126	ZNF415	ZNF415	ENSG00000170954	Colistin.IC50.Log.2	0.944969	0.995907	-0.0221831	NA	9.82303e-05
397	Met	MET	ENSG00000105976	Colistin.IC50.Log.2	0.945723	0.520907	-0.0194439	-0.00868731	4.17702e-05
76	PURA	PURA	ENSG00000185129	Colistin.IC50.Log.2	0.947119	0.992679	0.015447	0.00690155	2.98442e-05
42	FBXL10	KDM2B	ENSG00000089094	Colistin.IC50.Log.2	0.951453	0.956078	-0.0128244	-0.00572977	3.12822e-05
401	p65	RELA	ENSG00000173039	Colistin.IC50.Log.2	0.951898	0.974731	-0.0165509	-0.00739474	3.98956e-05
74	MAGEA9	MAGEA9	ENSG00000166008	Colistin.IC50.Log.2	0.952974	0.948731	0.0191507	NA	7.32106e-05
387	Cyclin.D3	CCND3	ENSG00000112576	Colistin.IC50.Log.2	0.955044	0.882249	-0.0173163	-0.00773673	2.79643e-05
382	ACTB	ACTB	ENSG00000075624	Colistin.IC50.Log.2	0.955538	0.993382	-0.0157517	-0.00703767	2.85232e-05
38	ESRRG	ESRRG	ENSG00000196482	Colistin.IC50.Log.2	0.957609	0.999186	0.0126056	0.00563203	2.2742e-05
374	TRIM26	TRIM26	ENSG00000137313	Colistin.IC50.Log.2	0.958329	0.408396	0.0117551	0.00525203	1.98434e-05
240	SP1	SP1	ENSG00000185591	Colistin.IC50.Log.2	0.959305	0.0624266	-0.0119901	-0.00535703	5.45857e-06
2	ATF5.25-50	ATF5	ENSG00000123268	Colistin.IC50.Log.2	0.961372	0.912405	0.0106273	0.00474815	2.80974e-05
299	CBFA2T3	CBFA2T3	ENSG00000129993	Colistin.IC50.Log.2	0.971039	0.65634	0.00822969	0.00367693	6.65844e-06
171	FAK	PTK2	ENSG00000169398	Colistin.IC50.Log.2	0.973237	0.906294	0.00826002	0.00369048	5.16549e-06
48	PRMT3	PRMT3	ENSG00000185238	Colistin.IC50.Log.2	0.974473	0.715028	0.00663858	0.00296604	6.94676e-06
235	BACT	ACTB	ENSG00000075624	Colistin.IC50.Log.2	0.978264	0.876972	0.00611602	0.00273257	2.02883e-06
260	ZNF12	ZNF12	ENSG00000164631	Colistin.IC50.Log.2	0.97829	0.926488	-0.00520927	-0.00232744	4.76796e-06
133	C3orf31	C3orf31	ENSG00000144559	Colistin.IC50.Log.2	0.979837	0.648668	0.00628157	0.00280653	6.65057e-06
274	ESRRG	ESRRG	ENSG00000196482	Colistin.IC50.Log.2	0.984638	0.872837	0.00354204	0.00158254	2.67685e-06
343	TRIM34	TRIM34	ENSG00000242885	Colistin.IC50.Log.2	0.985636	0.124022	-0.00358434	-0.00160144	1.82039e-06
210	MRP5	ABCC5	ENSG00000114770	Colistin.IC50.Log.2	0.986997	0.927394	0.00350395	0.00156552	1.79348e-06
28	SP100.90kDa	SP100	ENSG00000067066	Colistin.IC50.Log.2	0.987534	0.956078	0.00469397	NA	4.39828e-06
123	ZFP36L1	ZFP36L1	ENSG00000185650	Colistin.IC50.Log.2	0.992761	0.997076	-0.00280263	NA	1.56795e-06
392	GAPDH	GAPDH	ENSG00000111640	Colistin.IC50.Log.2	0.993553	0.993382	0.00232795	0.0010401	5.34609e-07
57	ZNF271.50kDa	ZNF271	ENSG00000118267	Colistin.IC50.Log.2	0.994295	0.715028	-0.00139143	-0.000621673	3.34114e-07
276	HMGB3	HMGB3	ENSG00000029993	Colistin.IC50.Log.2	0.994405	0.746387	0.00129899	0.000580375	3.51189e-07
335	KEAP1	KEAP1	ENSG00000079999	Colistin.IC50.Log.2	0.997043	0.505979	-0.000806745	-0.000360444	6.76831e-08
131	AFF2.50kDa	AFF2	ENSG0000155966	Colistin.IC50.Log.2	0.997149	0.995907	0.000858718	0.000383665	7.11962e-08
393	GSK3alpha	GSK3A	ENSG00000105723	Colistin.IC50.Log.2	0.99718	0.993382	0.000943121	0.000421375	1.49627e-07
