# Supplementary material for: Genetic Variants Contributing to Colistin Cytotoxicity: Identification of TGIF1 and HOXD10 Using a Population Genomics Approach
Source: Int J Mol Sci. 2017 Mar 18;18(3):661. doi: 10.3390/ijms18030661 (PMC5372673; doi:10.3390/ijms18030661)
Supplement: Supplementary file 1 [file ijms-18-00661-s001.zip › Supplementary Table 1 - Colistin dQTLs LD pruned.xlsx]

## Sheet: Sheet1
SNP (GRCh37/hg19)	P.value	T.stat	R	SNP.chr	BP	Recomb.block	(GRCh38/hg38) NCBI remapped_start
chr18.3417238	6.49166e-08	6.08914	0.599755	chr18	3417238	22258	3417240
rs7199317	8.24735e-08	-6.02917	-0.595952	chr16	27380771	20889	27369450
chr18.3416670	2.12207e-07	5.79092	0.580444	chr18	3416670	NA	3416672
chr5.105799320	6.79899e-07	-5.49357	-0.560162	chr5	105799320	7916	106463619
rs8118550	8.94562e-07	-5.42279	-0.555179	chr20	10944272	23860	10963624
chr8.42270956	9.81998e-07	5.39866	0.553467	chr8	42270956	11967	42413438
chr22.48462994	9.96027e-07	5.39499	0.553206	chr22	48462994	25303	48067177
rs8031376	1.13691e-06	-5.3607	-0.550759	chr15	67682533	20184	67390195
chr9.105410034	1.18811e-06	5.34926	0.549939	chr9	105410034	13669	102647752
chr1.145655923	1.67592e-06	-5.25968	-0.543466	chr1	145655923	1011	145779156
chr9.95446666	1.86883e-06	-5.23119	-0.541387	chr9	95446666	13596	92684384
rs7261953	1.88335e-06	-5.22917	-0.541239	chr20	50840868	24216	52224329
chr13.104411338	1.91286e-06	-5.2251	-0.540941	chr13	104411338	18722	103758988
rs322933	2.21238e-06	-5.18697	-0.538139	chr1	197284685	1380	197315555
rs4243096	2.27781e-06	-5.17931	-0.537575	chr15	86167979	20299	85624748
rs737976	3.39547e-06	5.07408	0.52974	chr22	28243272	25032	27847284
chr22.44706532	3.65035e-06	-5.05491	-0.528298	chr22	44706532	25221	44310652
chr6.31428005	3.77408e-06	-5.04608	-0.527632	chr6	31428005	8991	31460228
chr13.37625288	3.94551e-06	-5.03429	-0.526742	chr13	37625288	18173	37051151
chr11.127522616	4.06169e-06	-5.02659	-0.52616	chr11	127522616	16540	127652721
chr11.131039234	4.56216e-06	-4.9957	-0.523815	chr11	131039234	16600	131169339
chr19.663872	4.58229e-06	-4.99452	-0.523726	chr19	663872	23136	663872
chr19.48302444	4.78575e-06	4.98296	0.522845	chr19	48302444	23467	47799187
rs1346260	4.97524e-06	4.97261	0.522055	chr18	23096592	22515	25516628
chr18.indel.55708167	5.06162e-06	-4.96801	-0.521704	chr18	55708167	22799	58040935
chr11.12039446	5.11809e-06	4.96506	0.521478	chr11	12039446	15620	12017899
chr7.4098072	5.47714e-06	-4.94695	-0.520092	chr7	4098072	10226	4058440
chr3.157838403	6.15805e-06	4.9156	0.517681	chr3	157838403	5098	158120614
rs39046	6.45483e-06	-4.90299	-0.516708	chr7	123836552	11140	124196498
chr4.550649	6.48781e-06	4.90162	0.516602	chr4	550649	5493	556860
rs448043	6.80456e-06	4.88883	0.515613	chr2	79097653	2672	78870527
chr15.indel.22407411	7.08411e-06	4.87802	0.514775	chr15	22407411	19760	22119460
chr5.2670750	7.49416e-06	-4.86289	-0.5136	chr5	2670750	7063	2670636
chr10.51534962	8.2864e-06	-4.83583	-0.511491	chr10	51534962	14596	46060860
chr6.168734065	8.39175e-06	4.83242	0.511225	chr6	168734065	10176	168333385
chr18.74234032	8.48392e-06	4.82948	0.510995	chr18	74234032	23107	76522075
chr9.38889699	8.76048e-06	-4.82082	-0.510317	chr9	38889699	13343	38889702
rs11220571	8.86918e-06	4.81749	0.510057	chr11	126027188	16521	126157293
chr14.59112226	9.06707e-06	4.81153	0.50959	chr14	59112226	19288	58645508
chr3.22420075	9.1117e-06	-4.8102	-0.509486	chr3	22420075	4144	22378584
chr20.47371406	9.42309e-06	4.80112	0.508773	chr20	47371406	24173	48754869
chr19.54866571	9.60672e-06	-4.7959	-0.508362	chr19	54866571	23523	337685
chr1.34494034	9.97451e-06	-4.78573	-0.507563	chr1	34494034	348	34028433
rs11889530	9.98739e-06	4.78538	0.507535	chr2	5889823	1993	5749691
chr13.24513597	1.03621e-05	-4.7754	-0.506749	chr13	24513597	17992	23939458
chr4.188210976	1.06784e-05	4.76725	0.506105	chr4	188210976	6992	187289822
chr17.18282844	1.09631e-05	-4.76011	-0.505541	chr17	18282844	21684	18379530
chr19.46523128	1.11136e-05	4.75641	0.505249	chr19	46523128	23458	46019870
rs1547915	1.12097e-05	4.75407	0.505064	chr10	8658174	14243	8616211
chr1.246672683	1.15346e-05	4.74631	0.504449	chr1	246672683	1904	246509381
chr14.105175419	1.26344e-05	-4.72154	-0.502482	chr14	105175419	19721	104709082
chr2.indel.102022907	1.2812e-05	-4.71774	-0.50218	chr2	102022907	2749	101406445
chr4.190815581	1.30716e-05	4.71227	0.501745	chr4	190815581	7022	189894426
chr7.153038909	1.40287e-05	-4.693	-0.500207	chr7	153038909	11406	153341824
chr19.57807144	1.40372e-05	-4.69283	-0.500193	chr19	57807144	23569	57295776
chr2.indel.5332217	1.41486e-05	-4.69068	-0.500021	chr2	5332217	1981	5192084
rs17166276	1.41871e-05	4.68993	0.499962	chr7	12678835	10338	12639210
chr6.33969859	1.46569e-05	-4.68103	-0.499249	chr6	33969859	9020	34002082
chr7.69750130	1.49347e-05	-4.6759	-0.498838	chr7	69750130	10806	70285144
chr6.50860849	1.50273e-05	-4.67421	-0.498703	chr6	50860849	9171	50893136
chr3.184014243	1.5204e-05	4.67101	0.498446	chr3	184014243	5291	184296455
chr9.38481919	1.55314e-05	-4.66518	-0.497979	chr9	38481919	13335	38481922
chr19.6143448	1.58694e-05	-4.65929	-0.497505	chr19	6143448	23209	6143437
chr17.21003392	1.60253e-05	-4.65661	-0.49729	chr17	21003392	21690	21100079
chr3.195367268	1.67725e-05	4.64412	0.496285	chr3	195367268	5452	195640397
rs3920402	1.69161e-05	-4.64178	-0.496097	chr7	14637788	10370	14598163
chr4.25719211	1.71279e-05	4.63837	0.495822	chr4	25719211	5767	25717589
chr15.54301788	1.75185e-05	4.63218	0.495322	chr15	54301788	20057	54009591
chr7.100522550	1.75634e-05	-4.63148	-0.495266	chr7	100522550	11011	100924930
chr17.28388364	1.80272e-05	4.62432	0.494688	chr17	28388364	21716	30061346
chr14.18563622	1.81287e-05	4.62278	0.494563	chr14	18563622	18881	NOALIGN
chr2.241491662	1.86338e-05	4.61522	0.493952	chr2	241491662	3833	240552245
chr6.21722957	1.91181e-05	4.60817	0.493381	chr6	21722957	8912	21722726
chr12.119219477	1.95547e-05	4.60195	0.492877	chr12	119219477	17700	118781672
chr8.19203774	1.97414e-05	4.59933	0.492665	chr8	19203774	11770	19346263
chr19.8223236	1.98763e-05	-4.59746	-0.492513	chr19	8223236	23242	8158352
chr7.3664881	2.01252e-05	-4.59403	-0.492234	chr7	3664881	10224	3625249
chr6.155075169	2.02588e-05	-4.5922	-0.492086	chr6	155075169	9994	154754035
chr12.15948090	2.02687e-05	-4.59207	-0.492075	chr12	15948090	16876	15795156
rs17221305	2.10666e-05	4.58142	0.49121	chr11	7827336	15570	7805789
rs1345988	2.11108e-05	4.58085	0.491163	chr9	87315117	13517	84700202
chr6.46197256	2.11824e-05	4.57991	0.491087	chr6	46197256	9140	46229519
chr17.76922280	2.13716e-05	-4.57746	-0.490887	chr17	76922280	22185	78926198
chr16.17576867	2.23253e-05	4.5654	0.489905	chr16	17576867	20778	17483010
chr18.48660408	2.25327e-05	-4.56285	-0.489697	chr18	48660408	22726	51134038
rs1228328	2.25358e-05	-4.56281	-0.489694	chr13	78365442	18478	77791307
chr7.95085417	2.26019e-05	-4.562	-0.489627	chr7	95085417	10983	95456105
chr4.133775949	2.2911e-05	4.55825	0.489321	chr4	133775949	6465	132854794
chr4.5949325	2.34104e-05	4.55228	0.488834	chr4	5949325	5534	5947598
chr7.indel.103880839	2.36737e-05	-4.54919	-0.488581	chr7	103880839	11023	104240391
chr19.7001903	2.3847e-05	-4.54717	-0.488416	chr19	7001903	23224	7001892
rs17018089	2.42137e-05	4.54294	0.48807	chr2	79968702	2685	79741576
chr2.144301434	2.47104e-05	-4.53732	-0.48761	chr2	144301434	3087	143543865
chr17.354076	2.49218e-05	4.53496	0.487416	chr17	354076	21412	NOALIGN
chr1.8483729	2.4927e-05	-4.5349	-0.487412	chr1	8483729	98	8423669
rs761865	2.49301e-05	4.53487	0.487409	chr20	24021113	24022	24040476
chr5.160350155	2.49462e-05	4.53469	0.487394	chr5	160350155	8332	160923148
chr18.indel.63180692	2.51672e-05	-4.53224	-0.487194	chr18	63180692	22886	65513456
chr1.104010824	2.55746e-05	-4.52779	-0.486829	chr1	104010824	868	103468202
chr8.46998680	2.57245e-05	4.52617	0.486696	chr8	46998680	11970	46087058
chr2.192767838	2.62803e-05	-4.52024	-0.486209	chr2	192767838	3382	191903112
chr15.79849937	2.65168e-05	-4.51775	-0.486004	chr15	79849937	20266	79557595
chr9.indel.108781788	2.66283e-05	-4.51659	-0.485909	chr9	108781788	13702	106019507
chr5.39106478	2.6745e-05	4.51537	0.485809	chr5	39106478	7512	39106376
chr4.160289491	2.69828e-05	4.51292	0.485607	chr4	160289491	6665	159368339
rs2042257	2.71419e-05	-4.51128	-0.485473	chr5	153020481	8279	153640921
chr7.64610324	2.72323e-05	4.51036	0.485397	chr7	64610324	10776	65149946
chr10.92329811	2.84418e-05	-4.49828	-0.484402	chr10	92329811	14987	90570054
rs12407821	2.87679e-05	4.49511	0.48414	chr1	31108397	326	30635550
chr12.128143109	2.88776e-05	-4.49405	-0.484053	chr12	128143109	17831	127658564
chr15.82752199	2.90551e-05	-4.49234	-0.483913	chr15	82752199	20273	82460057
chr2.37766214	2.91481e-05	-4.49145	-0.483839	chr2	37766214	2334	37539071
chr5.164094934	2.95959e-05	-4.48721	-0.483489	chr5	164094934	8366	164667928
chr10.5684257	2.96337e-05	4.48685	0.483459	chr10	5684257	14174	5642294
chr8.869473	3.08294e-05	4.47583	0.482549	chr8	869473	11496	919473
chr10.indel.67328486	3.12649e-05	4.47192	0.482225	chr10	67328486	14747	65568728
chr16.80239409	3.16494e-05	4.46851	0.481943	chr16	80239409	21251	80205512
chr7.13854097	3.17657e-05	-4.46749	-0.481858	chr7	13854097	10354	13814472
chr10.30371058	3.22256e-05	-4.46348	-0.481526	chr10	30371058	14504	30082129
chr2.139459047	3.22668e-05	-4.46312	-0.481496	chr2	139459047	3047	138701477
chr11.78491595	3.24553e-05	4.4615	0.481362	chr11	78491595	16112	78780550
chr12.51307004	3.26764e-05	4.4596	0.481204	chr12	51307004	17140	50913221
chr5.409825	3.29539e-05	-4.45724	-0.481009	chr5	409825	7026	409710
chr4.181533667	3.32258e-05	4.45494	0.480818	chr4	181533667	6868	180612514
chr4.24715930	3.32672e-05	4.4546	0.480789	chr4	24715930	5748	24714307
chr20.10688350	3.33504e-05	4.4539	0.480731	chr20	10688350	23859	10707702
chr4.28103634	3.3597e-05	4.45184	0.48056	chr4	28103634	5790	28102012
chr19.8128623	3.37708e-05	-4.4504	-0.480441	chr19	8128623	23241	8063739
chr10.47758864	3.52747e-05	4.43821	0.479428	chr10	47758864	14577	NOALIGN
rs9399418	3.63215e-05	4.43003	0.478746	chr6	143411518	9850	143090381
rs7140454	3.65556e-05	4.42823	0.478597	chr14	61795173	19308	61328455
rs11251289	3.66671e-05	-4.42737	-0.478525	chr10	2550777	14105	2508585
chr14.87773429	3.68249e-05	4.42617	0.478425	chr14	87773429	19500	87307085
chr6.147706097	3.72661e-05	4.42283	0.478147	chr6	147706097	9878	147384961
chr17.indel.7122966	3.74217e-05	4.42166	0.478049	chr17	7122966	21498	7219647
chr17.54833035	3.84785e-05	-4.41385	-0.477398	chr17	54833035	21918	56755674
chr12.117505664	3.87751e-05	-4.4117	-0.477218	chr12	117505664	17682	117067859
chr19.5970557	3.92871e-05	-4.40802	-0.47691	chr19	5970557	23208	5970546
chr15.94821377	3.94259e-05	-4.40703	-0.476827	chr15	94821377	20448	94278148
chr13.71206711	3.96459e-05	4.40546	0.476697	chr13	71206711	18408	70632579
chr4.95037665	3.98013e-05	4.40437	0.476605	chr4	95037665	6212	94116514
chr9.89310704	4.12478e-05	-4.39433	-0.475765	chr9	89310704	13537	86695789
rs6434417	4.19275e-05	4.38974	0.47538	chr2	191385797	3362	190521071
rs7966479	4.20395e-05	-4.38899	-0.475317	chr12	113714336	17623	113276531
chr7.153536980	4.20996e-05	-4.38859	-0.475284	chr7	153536980	11412	153839895
chr2.indel.211679269	4.23268e-05	-4.38707	-0.475157	chr2	211679269	3484	210814545
chr10.29501712	4.30979e-05	-4.38199	-0.47473	chr10	29501712	14487	29212783
chr17.9216484	4.32522e-05	4.38099	0.474646	chr17	9216484	21525	9313167
rs7426702	4.34186e-05	-4.3799	-0.474555	chr3	46070078	4336	46028586
chr20.55075997	4.46929e-05	4.37176	0.473871	chr20	55075997	24291	56500941
chr20.52558617	4.54999e-05	4.36671	0.473447	chr20	52558617	24244	53942078
rs1323182	4.57833e-05	-4.36496	-0.473299	chr13	21625812	17939	21051673
chr15.100293278	4.62726e-05	-4.36196	-0.473047	chr15	100293278	20550	99753073
chr2.115144427	4.62765e-05	4.36194	0.473045	chr2	115144427	2842	114386850
chr13.indel.104189023	4.66897e-05	4.35943	0.472834	chr13	104189023	18716	103536673
chr22.20197544	4.6846e-05	4.35849	0.472754	chr22	20197544	24898	20210021
chr7.indel.3219403	4.69943e-05	-4.3576	-0.472679	chr7	3219403	10223	3179770
chr12.117656237	4.70828e-05	4.35706	0.472634	chr12	117656237	17684	117218432
chr4.187611913	4.73638e-05	-4.35538	-0.472493	chr4	187611913	6979	186690759
chr17.41406157	4.74777e-05	-4.35471	-0.472436	chr17	41406157	21817	43328789
chr7.57906262	4.74842e-05	-4.35467	-0.472433	chr7	57906262	10775	57846556
chr7.78264374	4.79767e-05	-4.35175	-0.472187	chr7	78264374	10857	78635058
chr18.18366013	4.81811e-05	4.35055	0.472086	chr18	18366013	22471	NOALIGN
chr16.19170921	4.82261e-05	4.35029	0.472063	chr16	19170921	20791	19159599
chr12.67707820	4.83537e-05	-4.34954	-0.472	chr12	67707820	17276	67314040
chr12.69803799	4.83976e-05	-4.34929	-0.471979	chr12	69803799	17301	69410019
chr1.31386991	4.84423e-05	4.34903	0.471957	chr1	31386991	328	30914144
chr10.54506345	4.85197e-05	-4.34858	-0.471919	chr10	54506345	14630	52746585
chr10.indel.83523474	4.87748e-05	-4.34709	-0.471794	chr10	83523474	14906	81763718
rs8035265	4.89644e-05	4.346	0.471701	chr15	86395443	20300	85852212
chr12.102620307	4.90463e-05	4.34553	0.471661	chr12	102620307	17537	102226529
chr11.4325223	4.90527e-05	-4.34549	-0.471658	chr11	4325223	15494	4303993
chr11.119866967	4.90977e-05	-4.34523	-0.471636	chr11	119866967	16426	119996258
chr5.80441097	4.95432e-05	4.34268	0.471421	chr5	80441097	7778	81145278
chr7.indel.36229287	4.95956e-05	4.34238	0.471396	chr7	36229287	10596	36189678
rs6077457	5.02079e-05	-4.33891	-0.471103	chr20	894337	23675	913694
chr5.79906851	5.02232e-05	-4.33882	-0.471095	chr5	79906851	7777	80611032
chr11.73995949	5.07904e-05	-4.33564	-0.470827	chr11	73995949	16073	74284904
chr1.154599160	5.10069e-05	4.33444	0.470725	chr1	154599160	1037	154626684
chr19.2240531	5.1051e-05	-4.3342	-0.470705	chr19	2240531	23151	2240532
rs4394668	5.11859e-05	-4.33345	-0.470641	chr1	12593816	137	12533777
chr13.indel.110434862	5.1446e-05	-4.33202	-0.47052	chr13	110434862	18849	109782515
chr4.140071158	5.16781e-05	4.33074	0.470412	chr4	140071158	6516	139150004
chr19.indel.33689198	5.16835e-05	-4.33071	-0.47041	chr19	33689198	23351	33198292
chr9.102123	5.19813e-05	4.32909	0.470272	chr9	102123	12849	102123
chr9.20826814	5.23107e-05	4.3273	0.470121	chr9	20826814	13177	20826815
rs12574224	5.27865e-05	-4.32473	-0.469904	chr11	109405665	16327	109534939
chr3.16420756	5.28509e-05	-4.32439	-0.469875	chr3	16420756	4096	16379249
chr11.23796804	5.30847e-05	-4.32314	-0.469769	chr11	23796804	15783	23775258
rs240860	5.3354e-05	4.3217	0.469647	chr6	159851003	10053	159429971
chr1.33147115	5.33824e-05	4.32155	0.469635	chr1	33147115	333	32681514
chr5.152772648	5.37213e-05	-4.31976	-0.469483	chr5	152772648	8276	153393088
rs1481017	5.39362e-05	-4.31863	-0.469387	chr4	89316501	6169	88395349
chr19.35042542	5.39563e-05	4.31852	0.469378	chr19	35042542	23368	34551637
chr10.47044029	5.45061e-05	4.31565	0.469134	chr10	47044029	14575	46510889
rs2607924	5.4926e-05	-4.31347	-0.46895	chr12	570936	16664	461770
chr4.179128915	5.49364e-05	4.31342	0.468945	chr4	179128915	6838	178207761
chr7.31910083	5.50007e-05	-4.31309	-0.468917	chr7	31910083	10557	31870470
chr3.3867591	5.51588e-05	4.31227	0.468848	chr3	3867591	3913	3825907
chr7.55336544	5.5325e-05	-4.31142	-0.468776	chr7	55336544	10768	55268851
chr8.111764097	5.54862e-05	-4.31059	-0.468706	chr8	111764097	12439	110751868
rs3740607	5.56252e-05	-4.30988	-0.468645	chr10	3179380	14126	3137188
rs1935406	5.61687e-05	4.30712	0.468411	chr1	163320066	1140	163350276
chr19.15903391	5.61754e-05	-4.30709	-0.468408	chr19	15903391	23298	15792581
chr8.516450	5.63026e-05	-4.30645	-0.468354	chr8	516450	11494	566450
chr17.75827802	5.64877e-05	-4.30552	-0.468275	chr17	75827802	22175	77831720
chr19.56430732	5.66578e-05	4.30466	0.468202	chr19	56430732	23547	55919366
rs6757477	5.67364e-05	4.30427	0.468169	chr2	165045960	3207	164189450
chr4.190258002	5.68073e-05	4.30392	0.468139	chr4	190258002	7015	189336848
chr1.26364272	5.68361e-05	4.30377	0.468126	chr1	26364272	289	26037781
chr6.144796168	5.70674e-05	4.30262	0.468029	chr6	144796168	9865	144475032
chr10.11623278	5.70728e-05	4.30259	0.468026	chr10	11623278	14289	11581279
chr13.59699892	5.75792e-05	-4.30008	-0.467813	chr13	59699892	18344	59125758
chr2.90987067	5.88746e-05	-4.29376	-0.467276	chr2	90987067	2733	NOALIGN
rs17493073	5.94533e-05	-4.29098	-0.467039	chr14	25845810	19005	25376604
chr1.indel.171275502	5.98913e-05	-4.28889	-0.466861	chr1	171275502	1220	171306363
rs7834	6.01157e-05	4.28783	0.466771	chr10	111614759	15112	109855001
chr5.1170744	6.04637e-05	4.28619	0.466631	chr5	1170744	7030	1170629
rs12615837	6.08883e-05	4.2842	0.466461	chr2	12230760	2097	12090634
chr14.58385121	6.12369e-05	-4.28257	-0.466323	chr14	58385121	19284	57918403
rs508414	6.16071e-05	-4.28086	-0.466177	chr16	25533777	20847	25522456
rs9985339	6.20724e-05	-4.27872	-0.465994	chr3	69505043	4512	69455892
rs4854935	6.27742e-05	4.27552	0.465721	chr3	180691868	5268	180974080
chr14.62269187	6.30047e-05	4.27447	0.465632	chr14	62269187	19313	61802469
chr11.116082651	6.34624e-05	-4.27241	-0.465456	chr11	116082651	16394	116211934
rs9935127	6.36681e-05	-4.27149	-0.465378	chr16	24834340	20841	24823019
chr2.83238052	6.40206e-05	4.26991	0.465243	chr2	83238052	2705	83010928
chr14.62397849	6.49178e-05	4.26595	0.464905	chr14	62397849	19314	61931131
chr12.54423475	6.52146e-05	-4.26465	-0.464793	chr12	54423475	17172	54029691
chr20.54669578	6.55233e-05	-4.2633	-0.464678	chr20	54669578	24280	56094522
chr1.indel.232285684	6.57501e-05	4.26231	0.464594	chr1	232285684	1691	232149938
chr13.111817509	6.68962e-05	-4.25738	-0.464173	chr13	111817509	18863	111165162
chr11.32379775	6.72556e-05	4.25585	0.464042	chr11	32379775	15850	32358229
chr13.30344484	6.74919e-05	4.25485	0.463956	chr13	30344484	18082	29770347
chr15.37194083	6.77699e-05	-4.25368	-0.463856	chr15	37194083	19956	36901882
chr1.120056893	6.77957e-05	-4.25357	-0.463846	chr1	120056893	998	119514270
chr6.91819230	6.79046e-05	-4.25311	-0.463807	chr6	91819230	9419	91109512
chr12.25164354	6.7986e-05	-4.25277	-0.463778	chr12	25164354	16970	25011420
rs10254598	6.85509e-05	4.25041	0.463576	chr7	15323740	10377	15284115
chr8.80464072	6.86343e-05	-4.25006	-0.463546	chr8	80464072	12221	79551837
rs9839796	6.95441e-05	4.2463	0.463224	chr3	64730693	4468	64745017
chr7.13736538	6.98934e-05	-4.24487	-0.463101	chr7	13736538	10351	13696913
chr8.28083191	7.00123e-05	4.24438	0.463059	chr8	28083191	11875	28225674
chr13.88352578	7.0149e-05	-4.24382	-0.463011	chr13	88352578	18540	87700323
chr15.76017984	7.03624e-05	-4.24296	-0.462937	chr15	76017984	20224	75725643
chr5.176230998	7.0403e-05	-4.24279	-0.462923	chr5	176230998	8539	176803997
chr11.32286487	7.04553e-05	4.24258	0.462905	chr11	32286487	15849	32264941
chr5.34655457	7.06922e-05	4.24162	0.462822	chr5	34655457	7465	34655352
chr10.133063652	7.07484e-05	-4.24139	-0.462803	chr10	133063652	15435	131265389
chr4.indel.42193576	7.075e-05	4.24138	0.462802	chr4	42193576	5908	42191559
chr21.14010946	7.07591e-05	-4.24135	-0.462799	chr21	14010946	24421	NOALIGN
rs10230133	7.10504e-05	-4.24017	-0.462698	chr7	33348099	10568	33308487
chr17.41774742	7.11324e-05	-4.23984	-0.46267	chr17	41774742	21819	43697374
rs7993903	7.13485e-05	-4.23898	-0.462596	chr13	104373681	18721	103721331
chr9.429603	7.20463e-05	4.23619	0.462357	chr9	429603	12853	429603
chr16.indel.17562041	7.24575e-05	-4.23456	-0.462217	chr16	17562041	20777	17468184
chr19.11569361	7.27551e-05	4.23339	0.462117	chr19	11569361	23266	11458546
chr2.102030255	7.29713e-05	-4.23254	-0.462044	chr2	102030255	2750	101413793
chr7.5097668	7.33851e-05	-4.23092	-0.461905	chr7	5097668	10240	5058037
rs7078198	7.46162e-05	4.22616	0.461495	chr10	12432365	14297	12390366
chr12.100759387	7.46901e-05	-4.22588	-0.461471	chr12	100759387	17524	100365609
chr9.930192	7.51239e-05	4.22422	0.461328	chr9	930192	12861	930192
chr9.123222022	7.5394e-05	4.22319	0.46124	chr9	123222022	13875	120459744
chr4.186123617	7.54977e-05	4.2228	0.461206	chr4	186123617	6948	185202463
rs16828359	7.55932e-05	-4.22243	-0.461175	chr3	159024708	5102	159306919
chr8.56609754	7.62672e-05	4.21989	0.460956	chr8	56609754	12025	55697195
chr4.indel.29891711	7.73461e-05	4.21586	0.46061	chr4	29891711	5806	29890089
chr13.69843677	7.74267e-05	4.21556	0.460584	chr13	69843677	18397	69269545
chr11.130048476	7.74441e-05	4.2155	0.460578	chr11	130048476	16577	130178581
rs4667673	7.74475e-05	-4.21549	-0.460577	chr2	171551661	3257	170695151
rs1896180	7.77732e-05	-4.21428	-0.460474	chr4	30076721	5808	30075099
chr8.indel.131904666	7.8136e-05	4.21295	0.460359	chr8	131904666	12664	130892420
rs789666	7.81497e-05	4.2129	0.460355	chr1	230753520	1670	230617774
chr12.indel.128946451	7.82123e-05	4.21267	0.460335	chr12	128946451	17856	128461906
chr12.72992781	7.88084e-05	4.21049	0.460147	chr12	72992781	17316	72599001
rs4141232	7.89684e-05	-4.20991	-0.460097	chr19	33727396	23352	33236490
chr1.16262414	7.90736e-05	-4.20953	-0.460064	chr1	16262414	190	15935919
chr11.99096141	7.94519e-05	-4.20816	-0.459946	chr11	99096141	16264	99225410
chr9.72141854	7.97834e-05	4.20696	0.459843	chr9	72141854	13355	69526938
chr12.73434333	8.02033e-05	-4.20545	-0.459713	chr12	73434333	17318	73040553
chr6.indel.134944610	8.02803e-05	-4.20518	-0.459689	chr6	134944610	9781	134623472
chr22.indel.36736325	8.04353e-05	4.20463	0.459642	chr22	36736325	25139	36340280
rs2463496	8.05758e-05	-4.20412	-0.459598	chr17	45673327	21834	47595961
chr11.100763017	8.08366e-05	-4.2032	-0.459518	chr11	100763017	16275	100892286
chr19.901206	8.11054e-05	-4.20224	-0.459436	chr19	901206	23138	901206
chr1.93059993	8.12098e-05	4.20187	0.459404	chr1	93059993	797	92594436
chr8.66519812	8.1326e-05	4.20146	0.459369	chr8	66519812	12094	65607577
chr14.105417464	8.1388e-05	4.20124	0.45935	chr14	105417464	19722	104951127
chr4.190229603	8.15095e-05	4.20082	0.459313	chr4	190229603	7014	189308449
chr6.31563903	8.16947e-05	-4.20016	-0.459257	chr6	31563903	8993	31596126
chr7.5971434	8.18966e-05	4.19945	0.459196	chr7	5971434	10244	5931803
chr5.154232725	8.193e-05	4.19934	0.459186	chr5	154232725	8288	154853165
chr3.155109757	8.1951e-05	4.19926	0.459179	chr3	155109757	5082	155391968
chr1.69197312	8.19997e-05	4.19909	0.459164	chr1	69197312	631	68731629
chr5.110530461	8.20356e-05	-4.19897	-0.459154	chr5	110530461	7944	111194763
chr10.24821019	8.21775e-05	4.19847	0.459111	chr10	24821019	14436	24532090
chr7.7815514	8.2188e-05	4.19843	0.459108	chr7	7815514	10260	7775883
chr5.99533967	8.23504e-05	-4.19787	-0.459059	chr5	99533967	7889	100198263
chr7.143740816	8.24244e-05	4.19761	0.459036	chr7	143740816	11298	144043723
chr18.23344108	8.24546e-05	4.1975	0.459027	chr18	23344108	22519	25764144
chr8.136963178	8.25875e-05	4.19704	0.458987	chr8	136963178	12742	135950935
chr1.150069759	8.25949e-05	4.19701	0.458985	chr1	150069759	1018	150097657
chr13.21965343	8.30047e-05	-4.19559	-0.458862	chr13	21965343	17950	21391204
chr14.indel.76055638	8.30264e-05	4.19552	0.458856	chr14	76055638	19407	75589295
chr16.79596590	8.36265e-05	4.19345	0.458677	chr16	79596590	21237	79562693
chr5.85962286	8.36965e-05	-4.19321	-0.458656	chr5	85962286	7819	86666469
rs2244442	8.40921e-05	-4.19185	-0.458539	chr6	656197	8592	656197
chr16.indel.48384626	8.42562e-05	4.19129	0.458491	chr16	48384626	20920	48350715
rs7734864	8.42941e-05	-4.19116	-0.45848	chr5	120422175	8019	121086480
chr6.128717325	8.47553e-05	-4.18959	-0.458344	chr6	128717325	9707	128396180
chr7.102169450	8.48271e-05	-4.18935	-0.458323	chr7	102169450	11014	102529003
chr1.indel.231284363	8.49362e-05	4.18898	0.458291	chr1	231284363	1678	231148617
chr9.28471007	8.5012e-05	4.18872	0.458269	chr9	28471007	13263	28471009
chr15.indel.84858370	8.50709e-05	-4.18852	-0.458252	chr15	84858370	20288	84189618
chr10.48457811	8.56977e-05	4.18641	0.458069	chr10	48457811	14579	47281551
chr4.indel.12031708	8.57093e-05	4.18637	0.458066	chr4	12031708	5621	12030084
chr16.77624079	8.60023e-05	4.18539	0.457981	chr16	77624079	21203	77590182
rs11098783	8.64167e-05	-4.18401	-0.457861	chr4	126098506	6430	125177351
chr16.indel.4148755	8.65915e-05	-4.18342	-0.457811	chr16	4148755	20578	4098754
chr8.13519377	8.7962e-05	-4.1789	-0.45742	chr8	13519377	11688	13661868
chr10.indel.25298581	8.8115e-05	-4.1784	-0.457376	chr10	25298581	14444	25009652
rs1020412	8.83514e-05	4.17763	0.457309	chr2	176444549	3292	175579821
rs7745308	8.88041e-05	4.17616	0.457182	chr6	132936121	9749	132614982
rs13166213	8.92823e-05	4.17461	0.457048	chr5	175243963	8533	175816960
chr3.indel.60241760	8.93127e-05	-4.17451	-0.45704	chr3	60241760	4403	60256032
chr13.104749636	8.96365e-05	-4.17347	-0.456949	chr13	104749636	18730	104097286
chr6.75030342	8.9831e-05	-4.17285	-0.456895	chr6	75030342	9306	74320626
chr8.indel.1992629	8.9876e-05	4.1727	0.456883	chr8	1992629	11509	227839
rs6428416	9.03319e-05	-4.17124	-0.456756	chr1	195968292	1375	195999162
chr6.indel.72761875	9.06421e-05	-4.17026	-0.456671	chr6	72761875	9292	72052172
chr2.178847001	9.09154e-05	-4.16939	-0.456595	chr2	178847001	3308	177982274
chr6.indel.5293967	9.14165e-05	-4.1678	-0.456458	chr6	5293967	8681	5293734
chr1.169410705	9.16747e-05	4.16699	0.456387	chr1	169410705	1209	169441467
chr16.24982653	9.18844e-05	4.16633	0.45633	chr16	24982653	20842	24971332
rs8053333	9.26108e-05	4.16406	0.456133	chr16	6653420	20628	6603419
chr16.58366234	9.26708e-05	-4.16387	-0.456117	chr16	58366234	21047	58332330
chr2.99255168	9.30696e-05	-4.16263	-0.45601	chr2	99255168	2738	98638705
rs10903698	9.32144e-05	-4.16219	-0.455971	chr10	2246452	14101	2204258
chr12.12103350	9.3346e-05	4.16178	0.455935	chr12	12103350	16827	11950416
chr20.25745518	9.34103e-05	4.16158	0.455918	chr20	25745518	24032	25764882
chr14.29124164	9.3462e-05	-4.16142	-0.455904	chr14	29124164	19027	28654958
chr7.151007488	9.36946e-05	-4.1607	-0.455842	chr7	151007488	11369	151310402
chr7.38192660	9.43014e-05	4.15884	0.45568	chr7	38192660	10620	38153058
chr5.34662168	9.43397e-05	4.15872	0.45567	chr5	34662168	7466	34662063
chr4.183563796	9.43685e-05	-4.15863	-0.455662	chr4	183563796	6908	182642643
rs6444532	9.44892e-05	-4.15826	-0.45563	chr3	192482454	5416	192764665
chr14.31394387	9.45534e-05	-4.15807	-0.455613	chr14	31394387	19044	30925181
chr15.35967265	9.47871e-05	-4.15736	-0.455551	chr15	35967265	19941	35675064
chr16.53741232	9.52706e-05	-4.15589	-0.455424	chr16	53741232	20987	53707320
chr18.46483215	9.54638e-05	4.1553	0.455373	chr18	46483215	22699	48956845
rs1998071	9.55586e-05	4.15502	0.455348	chr14	58610566	19285	58143848
rs4234171	9.5995e-05	-4.1537	-0.455234	chr3	73620739	4561	73571588
chr3.29387314	9.63565e-05	-4.15261	-0.455139	chr3	29387314	4213	29345823
chr2.69734344	9.63625e-05	-4.1526	-0.455138	chr2	69734344	2584	69507212
chr7.indel.120544367	9.66087e-05	4.15186	0.455074	chr7	120544367	11121	120904313
rs1874980	9.72003e-05	4.15009	0.454921	chr10	109970942	15106	108211184
chr5.indel.176977766	9.72495e-05	-4.14995	-0.454908	chr5	176977766	8541	177550765
chr19.49840284	9.75845e-05	4.14895	0.454821	chr19	49840284	23480	49337027
rs7602361	9.78114e-05	-4.14828	-0.454763	chr2	52197057	2467	51969919
chr7.131654771	9.80655e-05	4.14753	0.454698	chr7	131654771	11194	131970012
chr11.87709737	9.8309e-05	-4.14682	-0.454635	chr11	87709737	16181	NOALIGN
rs12869837	9.87819e-05	-4.14543	-0.454515	chr13	42980636	18236	42406500
chr5.15348751	0.000100077	-4.14166	-0.454187	chr5	15348751	7278	15348642
chr1.48430774	0.000100926	4.13922	0.453974	chr1	48430774	433	47965102
chr12.124917897	0.000101075	4.13879	0.453937	chr12	124917897	17740	124433351
chr4.102401251	0.000101225	4.13836	0.4539	chr4	102401251	6267	101480094
chr12.51316221	0.000101264	4.13825	0.45389	chr12	51316221	17141	50922438
chr10.95694158	0.000101794	4.13674	0.453758	chr10	95694158	15020	93934401
chr12.127369882	0.000101991	-4.13618	-0.45371	chr12	127369882	17807	126885336
chr8.95369429	0.000102129	-4.13579	-0.453676	chr8	95369429	12299	94357201
chr6.163324705	0.000102859	4.13373	0.453496	chr6	163324705	10092	162903673
chr6.indel.123427514	0.000103333	-4.13239	-0.45338	chr6	123427514	9653	123106369
chr19.indel.61170799	0.00010347	4.13201	0.453347	chr19	61170799	23621	NOALIGN
chr4.174945414	0.000103631	4.13156	0.453307	chr4	174945414	6786	174024263
chr3.106150234	0.000104187	4.13001	0.453172	chr3	106150234	4696	106431387
chr7.67704491	0.000104204	4.12996	0.453168	chr7	67704491	10794	68239504
chr2.54808683	0.000104678	-4.12865	-0.453053	chr2	54808683	2486	54581546
rs7316233	0.000104916	4.12799	0.452996	chr12	46491071	17120	46097288
rs1410347	0.00010494	4.12792	0.45299	chr13	105179880	18738	104527529
chr8.95021716	0.000105066	4.12758	0.45296	chr8	95021716	12292	94009488
chr8.56442598	0.000105522	-4.12632	-0.45285	chr8	56442598	12022	55530039
chr4.174222269	0.000105695	4.12585	0.452809	chr4	174222269	6779	173301118
rs4140684	0.000105931	4.1252	0.452752	chr7	67227230	10787	67762243
chr12.74508186	0.000106538	-4.12355	-0.452608	chr12	74508186	17324	74114406
chr6.25068637	0.000106763	4.12293	0.452555	chr6	25068637	8957	25068409
chr2.56638979	0.00010684	-4.12273	-0.452536	chr2	56638979	2493	56411844
chr6.149027847	0.000106936	4.12247	0.452514	chr6	149027847	9901	148706711
rs10997321	0.000107439	4.1211	0.452395	chr10	68136390	14758	66376632
chr18.13417858	0.000107808	4.12011	0.452308	chr18	13417858	22455	13417859
chr12.42152277	0.000108552	4.11812	0.452134	chr12	42152277	17090	41758475
chr18.indel.64654841	0.000108772	-4.11753	-0.452083	chr18	64654841	22909	66987604
rs3824797	0.000109326	-4.11605	-0.451954	chr10	126698184	15281	125009615
chr12.99878354	0.000109382	-4.11591	-0.451941	chr12	99878354	17513	99484576
rs17094255	0.000109404	-4.11585	-0.451936	chr10	117905726	15176	116146215
chr9.1397682	0.000109594	4.11534	0.451892	chr9	1397682	12874	1397682
chr1.109175817	0.00010961	4.1153	0.451888	chr1	109175817	907	108633195
chr15.29670128	0.000109736	4.11497	0.451859	chr15	29670128	19854	29377924
chr13.43889924	0.000110058	-4.11412	-0.451784	chr13	43889924	18244	43315788
rs7950254	0.000110239	4.11364	0.451743	chr11	108240280	16322	108369553
chr2.107161392	0.000110301	4.11348	0.451729	chr2	107161392	2796	106544936
chr3.86961123	0.000110944	-4.11179	-0.451581	chr3	86961123	4616	86911973
chr14.84607786	0.00011097	-4.11172	-0.451575	chr14	84607786	19476	84141442
chr12.31123547	0.000111055	-4.1115	-0.451556	chr12	31123547	17041	30970612
rs11831158	0.000113213	4.10591	0.451067	chr12	2093505	16682	1984339
chr3.20038715	0.000113793	-4.10443	-0.450937	chr3	20038715	4115	19997223
chr5.113743262	0.000113921	-4.1041	-0.450908	chr5	113743262	7965	114407565
chr3.1641455	0.00011475	4.10199	0.450724	chr3	1641455	3857	1599771
chr1.63574296	0.00011517	4.10093	0.450631	chr1	63574296	580	63108625
chr17.57278248	0.000115242	4.10075	0.450615	chr17	57278248	21932	59200887
chr7.1134785	0.000115353	4.10047	0.45059	chr7	1134785	10202	1095149
rs329925	0.00011595	4.09897	0.450459	chr3	108865092	4716	109146245
chr10.3026565	0.000116423	4.09778	0.450355	chr10	3026565	14117	2984373
rs17071302	0.000117317	-4.09556	-0.45016	chr4	182574198	6889	181653045
chr6.22277874	0.000117485	4.09514	0.450124	chr6	22277874	8919	22277645
chr7.75300955	0.000117511	-4.09508	-0.450118	chr7	75300955	10832	75671637
rs2216530	0.000118415	4.09285	0.449923	chr2	41073951	2363	40846811
rs4849701	0.000118598	4.0924	0.449883	chr2	118952966	2863	118195390
chr8.indel.95181067	0.000118618	4.09235	0.449879	chr8	95181067	12295	94168839
chr17.33913436	0.00011883	-4.09183	-0.449833	chr17	33913436	21784	35586417
chr6.1301034	0.000118907	-4.09164	-0.449817	chr6	1301034	8609	1300799
chr1.52841018	0.00011896	4.09151	0.449806	chr1	52841018	446	52375346
chr15.80773995	0.000119015	-4.09138	-0.449794	chr15	80773995	20269	80481654
rs10278176	0.00011915	-4.09105	-0.449765	chr7	93942141	10979	94312829
chr2.225895676	0.000119198	-4.09093	-0.449755	chr2	225895676	3633	225030959
chr10.110992219	0.000119323	4.09062	0.449728	chr10	110992219	15111	109232461
chr2.215259462	0.000119478	-4.09025	-0.449695	chr2	215259462	3512	214394738
chr15.indel.71130628	0.000119669	-4.08978	-0.449654	chr15	71130628	20214	70838289
rs16910614	0.00012014	-4.08864	-0.449553	chr11	12116223	15623	12094676
chr19.51221760	0.000120148	4.08862	0.449552	chr19	51221760	23488	50718503
chr7.55256522	0.000120712	-4.08726	-0.449432	chr7	55256522	10767	55188829
chr3.160059193	0.000120795	-4.08705	-0.449415	chr3	160059193	5103	160341405
chr4.49304459	0.000121139	4.08623	0.449342	chr4	49304459	5930	49302442
chr3.22086939	0.000121586	-4.08515	-0.449248	chr3	22086939	4139	22045447
chr18.47495148	0.000121622	4.08507	0.44924	chr18	47495148	22713	49968778
rs7901398	0.000121788	-4.08467	-0.449205	chr10	128482121	15322	126793552
chr16.15906633	0.000121814	-4.08461	-0.4492	chr16	15906633	20762	15812776
chr4.159323376	0.000121968	-4.08424	-0.449168	chr4	159323376	6662	158402224
chr21.43410052	0.000122193	4.0837	0.44912	chr21	43410052	24811	41989943
chr15.30473822	0.00012225	-4.08357	-0.449109	chr15	30473822	19859	30181619
chr11.66099267	0.000123066	4.08163	0.448938	chr11	66099267	16021	66331796
chr8.12981016	0.000123267	-4.08115	-0.448896	chr8	12981016	11682	13123507
chr11.101830365	0.000123568	4.08044	0.448834	chr11	101830365	16279	101959634
rs12458195	0.000123592	4.08039	0.448829	chr18	41677122	22651	44097157
rs1576587	0.0001245	-4.07825	-0.448642	chr9	111410174	13737	108647894
rs17086038	0.000124527	-4.07819	-0.448636	chr6	155547132	10003	155225998
chr9.indel.14554614	0.000125218	-4.07658	-0.448494	chr9	14554614	13094	14554616
chr5.145195474	0.000125828	4.07516	0.44837	chr5	145195474	8197	145815911
rs1962390	0.000126187	-4.07433	-0.448297	chr7	50774441	10730	50706744
chr16.83823440	0.000126303	-4.07406	-0.448273	chr16	83823440	21342	83789835
chr9.138689702	0.000126593	4.07339	0.448214	chr9	138689702	14067	135797856
chr22.18128179	0.000127205	4.07198	0.448091	chr22	18128179	24880	17645413
chr4.158945886	0.000127696	-4.07086	-0.447992	chr4	158945886	6661	158024734
chr9.10459556	0.000127743	4.07076	0.447983	chr9	10459556	13041	10459556
chr5.50569240	0.000128089	-4.06997	-0.447913	chr5	50569240	7539	51273406
rs6470052	0.000128224	-4.06966	-0.447886	chr8	123042344	12522	122030105
rs10754780	0.000128426	4.0692	0.447846	chr1	240995480	1832	240832180
chr6.9315169	0.000128792	-4.06837	-0.447772	chr6	9315169	8759	9314936
chr3.55478562	0.000128974	4.06796	0.447736	chr3	55478562	4366	55444534
chr17.41018355	0.000129592	-4.06656	-0.447613	chr17	41018355	21816	42866338
chr15.24999604	0.000129808	-4.06607	-0.447571	chr15	24999604	19809	24754457
chr8.24659921	0.000130078	4.06547	0.447517	chr8	24659921	11835	24802408
chr11.indel.99936266	0.000130266	4.06505	0.44748	chr11	99936266	16270	100065534
chr7.indel.1503916	0.000130874	-4.06369	-0.44736	chr7	1503916	10207	1464280
chr17.35891440	0.000130941	-4.06354	-0.447347	chr17	35891440	21792	1770505
chr1.indel.31923414	0.000131153	4.06306	0.447306	chr1	31923414	331	31450567
chr13.39836592	0.000132165	-4.06082	-0.447108	chr13	39836592	18205	39262455
chr8.22617024	0.000132309	4.0605	0.44708	chr8	22617024	11815	22759511
chr8.7793413	0.000132426	4.06024	0.447057	chr8	7793413	11636	7935891
chr2.102559006	0.000132539	-4.05999	-0.447035	chr2	102559006	2753	101942544
chr9.89905186	0.000132948	4.05909	0.446956	chr9	89905186	13546	87290271
chr5.indel.115102935	0.000133398	4.05811	0.446869	chr5	115102935	7971	115767238
chr12.48486791	0.000133445	-4.058	-0.44686	chr12	48486791	17126	48093008
chr7.107448021	0.000133469	4.05795	0.446855	chr7	107448021	11057	107807576
chr10.90423974	0.000133931	-4.05694	-0.446766	chr10	90423974	14965	88664217
chr21.32222062	0.000133957	4.05688	0.446761	chr21	32222062	24652	30849743
chr10.125718345	0.000134363	4.056	0.446683	chr10	125718345	15271	123958829
chr4.31514049	0.000135069	4.05447	0.446548	chr4	31514049	5818	31512427
rs163796	0.000135558	-4.05341	-0.446455	chr20	57010962	24334	58435906
chr19.2652575	0.000135899	4.05267	0.44639	chr19	2652575	23158	2652577
chr21.28568650	0.000136347	-4.05171	-0.446305	chr21	28568650	24624	27196331
chr4.112543843	0.000136354	-4.0517	-0.446304	chr4	112543843	6345	111622687
chr4.indel.190065975	0.000136847	4.05064	0.446211	chr4	190065975	7012	189144821
rs6097618	0.00013706	-4.05019	-0.44617	chr20	51882343	24233	53265804
chr11.132736319	0.000137121	4.05006	0.446159	chr11	132736319	16632	132866424
chr2.22787604	0.000137608	-4.04902	-0.446068	chr2	22787604	2214	22564732
chr12.73717988	0.000137803	-4.04861	-0.446031	chr12	73717988	17319	73324208
chr19.37775803	0.000137818	-4.04857	-0.446028	chr19	37775803	23401	37284901
chr17.68242581	0.000137883	-4.04844	-0.446016	chr17	68242581	22037	70246440
chr19.indel.61005388	0.000137973	-4.04824	-0.445999	chr19	61005388	23614	NOALIGN
rs11578358	0.00013852	-4.04709	-0.445897	chr1	57870382	510	57404710
chr10.93192235	0.000138988	-4.0461	-0.44581	chr10	93192235	14997	91432478
chr1.239185188	0.00013903	-4.04601	-0.445802	chr1	239185188	1797	239021888
rs6130111	0.000139072	-4.04592	-0.445794	chr20	40397775	24089	41769135
rs3734945	0.000139374	4.04529	0.445738	chr7	137956322	11246	138271577
chr11.indel.83828166	0.000139592	-4.04483	-0.445698	chr11	83828166	16159	84117123
chr12.106660325	0.00013961	4.04479	0.445694	chr12	106660325	17575	106266547
chr21.41919314	0.000139927	4.04413	0.445636	chr21	41919314	24778	40547387
chr13.25205397	0.00013999	-4.044	-0.445624	chr13	25205397	18001	24631259
chr1.243018773	0.0001408	4.04231	0.445475	chr1	243018773	1855	242855471
chr19.61133536	0.000141403	4.04106	0.445364	chr19	61133536	23620	NOALIGN
rs11607390	0.000141413	4.04104	0.445363	chr11	83286440	16157	83575397
rs183325	0.000141791	-4.04025	-0.445294	chr7	18705629	10412	18666006
chr8.21092834	0.00014243	4.03894	0.445177	chr8	21092834	11798	21235323
chr18.59453899	0.000143202	-4.03735	-0.445037	chr18	59453899	22843	61786666
chr12.102762019	0.000143211	4.03733	0.445035	chr12	102762019	17541	102368241
rs11950737	0.000143221	-4.03731	-0.445034	chr5	132689076	8102	133353384
rs7984684	0.000143296	-4.03716	-0.44502	chr13	43517893	18238	42943757
chr16.9894843	0.000143856	4.03602	0.444919	chr16	9894843	20694	9800986
rs7581791	0.000143975	-4.03578	-0.444898	chr2	174066523	3277	173201795
chr6.32709852	0.000144105	4.03551	0.444874	chr6	32709852	9001	32742075
rs4737824	0.000144609	-4.03449	-0.444784	chr8	56082884	12020	55170324
chr12.62969919	0.000145017	4.03366	0.444711	chr12	62969919	17214	62576139
chr1.indel.25770672	0.00014533	-4.03303	-0.444655	chr1	25770672	284	25444181
rs6041050	0.000145456	-4.03278	-0.444632	chr20	11982419	23876	12001771
chr17.23866093	0.000145635	-4.03242	-0.4446	chr17	23866093	21697	NOALIGN
chr2.20485835	0.00014564	-4.03241	-0.4446	chr2	20485835	2190	20286074
rs398179	0.000146134	-4.03141	-0.444512	chr4	171762587	6761	170841436
chr16.6573030	0.000146196	4.03129	0.444501	chr16	6573030	20627	6523029
chr10.8546471	0.000146217	4.03125	0.444497	chr10	8546471	14238	8504508
chr7.indel.32120555	0.000146333	-4.03101	-0.444477	chr7	32120555	10560	32080943
chr20.57515112	0.000146878	4.02992	0.44438	chr20	57515112	24342	58940057
chr4.102389074	0.000146932	4.02982	0.44437	chr4	102389074	6266	101467917
chr16.5953496	0.000147095	-4.02949	-0.444342	chr16	5953496	20604	5903495
chr8.99307854	0.00014756	-4.02857	-0.44426	chr8	99307854	12341	98295626
rs6942640	0.000147588	-4.02851	-0.444255	chr7	9327987	10301	9288357
chr3.132597111	0.000148391	-4.02692	-0.444114	chr3	132597111	4892	132878267
chr20.indel.13255179	0.000148655	-4.0264	-0.444068	chr20	13255179	23899	13274532
chr14.96164906	0.000149701	4.02434	0.443886	chr14	96164906	19624	95698569
chr6.indel.132043415	0.000150243	4.02328	0.443792	chr6	132043415	9735	131722275
chr10.35222560	0.000150357	4.02305	0.443772	chr10	35222560	14543	34933632
rs11615641	0.000150703	-4.02238	-0.443712	chr12	129483428	17869	128998883
chr12.74301782	0.000150791	4.02221	0.443697	chr12	74301782	17321	73908002
chr7.45815323	0.00015095	-4.0219	-0.44367	chr7	45815323	10678	45775724
chr21.22225750	0.000151373	-4.02108	-0.443597	chr21	22225750	24546	20853432
chr15.89927130	0.000151541	4.02075	0.443568	chr15	89927130	20342	89383899
chr6.indel.36009081	0.000151576	-4.02069	-0.443562	chr6	36009081	9027	36041304
chr19.57882540	0.000151615	-4.02061	-0.443555	chr19	57882540	23570	57371172
rs1325499	0.00015166	4.02052	0.443547	chr10	100036669	15046	98276912
chr15.96369558	0.000151904	4.02005	0.443506	chr15	96369558	20480	95826329
chr2.31945054	0.000152217	4.01945	0.443452	chr2	31945054	2284	31719985
rs17454976	0.00015277	4.01838	0.443358	chr7	20229771	10427	20190148
chr14.48578265	0.000152873	-4.01818	-0.44334	chr14	48578265	19195	48109062
rs13143980	0.000152906	-4.01812	-0.443335	chr4	98275502	6239	97354351
rs12902688	0.000153	4.01794	0.443318	chr15	36902767	19949	36610566
chr5.indel.18156013	0.000153151	4.01765	0.443293	chr5	18156013	7315	18155904
chr7.21510269	0.000153846	4.01632	0.443175	chr7	21510269	10443	21470651
chr22.25036228	0.000154841	-4.01442	-0.443007	chr22	25036228	24973	24640261
rs17098174	0.000155078	-4.01398	-0.442967	chr12	61366317	17203	60972536
chr8.4114109	0.000155642	-4.01291	-0.442872	chr8	4114109	11560	4256587
chr17.47334032	0.000156733	4.01086	0.44269	chr17	47334032	21849	49256670
rs1869950	0.000157181	4.01002	0.442616	chr15	95689568	20465	95146339
chr9.105757085	0.000157511	-4.0094	-0.442561	chr9	105757085	13672	102994803
chr19.62298970	0.000157881	4.00871	0.4425	chr19	62298970	23641	NOALIGN
chr10.98159075	0.000157934	-4.00861	-0.442491	chr10	98159075	15032	96399318
chr7.93368982	0.000157941	4.0086	0.44249	chr7	93368982	10971	93739670
rs1334932	0.000158414	-4.00772	-0.442412	chr13	32342184	18108	31768047
rs9950299	0.000158752	4.00709	0.442356	chr18	21758461	22497	24178497
chr2.159854606	0.000158873	4.00687	0.442336	chr2	159854606	3182	158998094
chr15.91202223	0.000159193	-4.00627	-0.442284	chr15	91202223	20359	90658992
rs17816667	0.000159569	4.00558	0.442222	chr5	174895675	8525	175468672
chr7.indel.143897970	0.000159592	4.00554	0.442218	chr7	143897970	11300	144200877
chr14.indel.87388156	0.000159986	-4.00481	-0.442154	chr14	87388156	19496	86921812
chr1.242454790	0.000160076	4.00465	0.442139	chr1	242454790	1845	242291488
chr5.33672748	0.000160079	-4.00464	-0.442139	chr5	33672748	7452	33672643
chr6.106463051	0.000160163	4.00449	0.442125	chr6	106463051	9530	106015176
chr16.16505641	0.000160218	4.00439	0.442116	chr16	16505641	20768	16411784
chr6.indel.14922650	0.000160245	4.00434	0.442112	chr6	14922650	8842	14922419
chr18.indel.15289280	0.000161639	-4.00179	-0.441885	chr18	15289280	22464	15289281
chr17.2589718	0.000161914	-4.00129	-0.441841	chr17	2589718	21436	2686424
chr3.35002952	0.00016306	3.99921	0.441656	chr3	35002952	4262	34961460
chr15.57609201	0.000163462	3.99849	0.441592	chr15	57609201	20086	57317003
chr7.indel.93643757	0.00016384	3.99781	0.441531	chr7	93643757	10976	94014445
rs7727761	0.000164082	3.99737	0.441493	chr5	115721065	7979	116385368
chr2.22159614	0.000164159	3.99723	0.44148	chr2	22159614	2209	21936742
chr20.631271	0.000164421	3.99676	0.441438	chr20	631271	23661	650627
chr1.228391650	0.000164462	3.99669	0.441432	chr1	228391650	1642	228203949
chr19.53890684	0.000164992	3.99574	0.441348	chr19	53890684	23515	53387431
chr14.71211575	0.000165517	-3.99481	-0.441264	chr14	71211575	19364	70744858
chr15.64384312	0.000165738	-3.99441	-0.441229	chr15	64384312	20151	64092113
chr11.99339643	0.000166137	-3.99371	-0.441166	chr11	99339643	16266	99468912
chr3.187997784	0.00016619	3.99361	0.441158	chr3	187997784	5331	188279996
chr6.14569542	0.000166343	3.99334	0.441134	chr6	14569542	8832	14569311
chr9.129828197	0.000167079	-3.99204	-0.441018	chr9	129828197	13929	127065918
chr10.88751711	0.000167443	3.9914	0.440961	chr10	88751711	14952	86991954
chr1.239311093	0.000167577	-3.99116	-0.44094	chr1	239311093	1801	239147793
rs7087551	0.000167644	3.99104	0.44093	chr10	750456	14076	704516
chr3.187627534	0.000167738	-3.99088	-0.440915	chr3	187627534	5326	187909746
chr5.177376938	0.000168011	3.9904	0.440872	chr5	177376938	8542	177949937
chr20.9831910	0.000168364	-3.98978	-0.440817	chr20	9831910	23839	9851262
chr12.115252253	0.000168369	3.98977	0.440816	chr12	115252253	17649	114814448
chr7.37847247	0.000168511	-3.98952	-0.440794	chr7	37847247	10615	37807645
chr22.20805205	0.000168635	-3.98931	-0.440775	chr22	20805205	24905	20450918
chr8.12487240	0.000168692	-3.98921	-0.440766	chr8	12487240	11674	12629731
rs2722887	0.000168971	-3.98872	-0.440723	chr8	28175179	11876	28317662
chr7.83020510	0.000169474	-3.98784	-0.440645	chr7	83020510	10912	83391194
chr6.31346126	0.000169493	3.98781	0.440642	chr6	31346126	8988	31378349
chr3.24915841	0.000169684	3.98748	0.440612	chr3	24915841	4166	24874350
rs6038187	0.000169835	-3.98722	-0.440589	chr20	551024	23660	570380
chr3.102274521	0.000170346	-3.98633	-0.44051	chr3	102274521	4669	102555677
rs1157674	0.000170381	-3.98627	-0.440505	chr6	1769482	8626	1769248
rs2738128	0.000170574	-3.98594	-0.440475	chr8	6766076	11633	6908554
chr2.171216112	0.000170764	-3.98561	-0.440446	chr2	171216112	3254	170359602
chr3.73879763	0.000171141	-3.98496	-0.440388	chr3	73879763	4563	73830612
chr6.indel.147926933	0.000171143	-3.98495	-0.440387	chr6	147926933	9880	147605797
rs2050361	0.000171324	-3.98464	-0.44036	chr10	29065829	14477	28776900
chr16.81672813	0.000171352	-3.98459	-0.440355	chr16	81672813	21287	81639208
chr9.indel.12640938	0.000171594	3.98418	0.440318	chr9	12640938	13061	12640938
chr16.78105797	0.000171849	-3.98374	-0.440279	chr16	78105797	21213	78071900
chr5.76044819	0.000172002	-3.98348	-0.440256	chr5	76044819	7735	76748994
chr21.20834796	0.0001727	-3.98228	-0.440149	chr21	20834796	24527	19462479
chr5.72008350	0.000173012	-3.98175	-0.440102	chr5	72008350	7688	72712523
chr5.38043670	0.00017407	3.97995	0.439941	chr5	38043670	7494	38043568
chr8.144381550	0.000174215	-3.97971	-0.43992	chr8	144381550	12843	143299380
chr4.30027107	0.000174875	-3.97859	-0.43982	chr4	30027107	5807	30025485
chr18.indel.44702875	0.00017566	-3.97727	-0.439702	chr18	44702875	22687	47176504
chr4.175700586	0.000175758	3.9771	0.439687	chr4	175700586	6797	174779435
chr11.118806699	0.000175818	-3.977	-0.439678	chr11	118806699	16418	118935990
chr11.109458827	0.000175885	-3.97689	-0.439668	chr11	109458827	16328	109588101
rs12004776	0.000176005	-3.97669	-0.43965	chr9	31197940	13278	31197942
chr1.2363247	0.000176192	-3.97637	-0.439622	chr1	2363247	6	2431808
rs748328	0.000176453	-3.97594	-0.439583	chr1	47992806	427	47527134
chr13.40390165	0.000176806	3.97535	0.439531	chr13	40390165	18210	39816028
rs4747334	0.000177168	3.97474	0.439477	chr10	18279961	14380	17991032
rs7718460	0.000177173	3.97473	0.439476	chr5	167770513	8402	168343508
chr16.10366600	0.000177255	-3.9746	-0.439464	chr16	10366600	20701	10272743
chr4.114521428	0.000177406	-3.97435	-0.439442	chr4	114521428	6364	113600272
chr20.44595876	0.00017807	3.97324	0.439343	chr20	44595876	24137	45967237
chr5.41478180	0.000178704	-3.97219	-0.439249	chr5	41478180	7531	41478078
chr11.8296555	0.000178868	-3.97192	-0.439225	chr11	8296555	15579	8275008
chr19.61832630	0.000179496	3.97089	0.439133	chr19	61832630	23632	NOALIGN
chr1.144824193	0.000179816	-3.97036	-0.439086	chr1	144824193	1006	NOALIGN
chr1.89139499	0.000180481	-3.96927	-0.438988	chr1	89139499	773	88673816
chr6.136545922	0.000180551	3.96915	0.438978	chr6	136545922	9791	136224784
rs13014227	0.000180819	3.96871	0.438939	chr2	29388323	2251	29165457
chr21.26346370	0.000180881	-3.96861	-0.43893	chr21	26346370	24593	24974056
chr3.indel.123328228	0.000180998	3.96842	0.438913	chr3	123328228	4830	123609381
chr20.33575275	0.000181066	3.96831	0.438903	chr20	33575275	24046	34987472
chr11.35262212	0.000181716	-3.96725	-0.438808	chr11	35262212	15884	35240665
chr13.39090085	0.000181867	3.96701	0.438786	chr13	39090085	18193	38515948
rs930076	0.000181981	3.96682	0.43877	chr5	9603642	7213	9603530
chr13.39075357	0.000182034	-3.96674	-0.438762	chr13	39075357	18192	38501220
rs7685472	0.000182239	-3.9664	-0.438732	chr4	158706541	6659	157785389
chr2.113749620	0.000182401	3.96614	0.438709	chr2	113749620	2833	112992043
chr10.61658081	0.000182515	3.96596	0.438693	chr10	61658081	14708	59898323
chr5.79454849	0.000182553	-3.96589	-0.438687	chr5	79454849	7775	80159026
rs7570559	0.00018312	-3.96498	-0.438605	chr2	192692708	3381	191827982
chr19.44141265	0.000183175	3.96489	0.438597	chr19	44141265	23442	43637113
chr3.46445819	0.000183255	3.96476	0.438586	chr3	46445819	4337	46404328
chr5.indel.143209809	0.000183831	-3.96383	-0.438503	chr5	143209809	8182	143830244
chr3.75704872	0.000183886	3.96374	0.438495	chr3	75704872	4583	75655721
chr7.13636589	0.000184578	-3.96263	-0.438395	chr7	13636589	10349	13596964
rs1329060	0.000185391	3.96133	0.438279	chr9	119478298	13838	116716019
chr15.40007032	0.000185391	-3.96133	-0.438279	chr15	40007032	19972	39714831
chr2.indel.142194790	0.00018551	-3.96114	-0.438262	chr2	142194790	3067	141437221
chr18.67483049	0.000185827	-3.96064	-0.438217	chr18	67483049	22949	69815813
rs1475034	0.000186124	3.96016	0.438175	chr14	68410513	19343	67943796
chr7.157846673	0.00018622	3.96001	0.438161	chr7	157846673	11484	158053981
chr15.24831690	0.000187079	-3.95865	-0.438039	chr15	24831690	19805	24586543
chr10.25137525	0.00018716	3.95852	0.438028	chr10	25137525	14441	24848596
chr21.18906580	0.000187279	3.95833	0.438011	chr21	18906580	24500	17534262
chr10.100914571	0.000188139	-3.95698	-0.43789	chr10	100914571	15052	99154814
chr2.42178702	0.000188244	-3.95681	-0.437875	chr2	42178702	2373	41951562
rs17165716	0.00018844	-3.9565	-0.437848	chr7	93217820	10970	93588508
chr5.indel.107104578	0.000188492	3.95642	0.43784	chr5	107104578	7923	107768877
chr3.36100065	0.000189293	-3.95517	-0.437728	chr3	36100065	4269	36058573
chr9.1359473	0.000189565	-3.95474	-0.43769	chr9	1359473	12873	1359473
chr2.165749667	0.000189643	-3.95462	-0.437679	chr2	165749667	3212	164893157
chr1.70782512	0.000189742	-3.95446	-0.437665	chr1	70782512	644	70316829
chr1.59474269	0.00019043	3.95339	0.437569	chr1	59474269	529	59008597
rs9730519	0.000190443	3.95337	0.437567	chr1	243133821	1857	242970519
chr20.59537017	0.000190589	3.95314	0.437547	chr20	59537017	24389	60961961
chr15.74501962	0.000191002	3.9525	0.43749	chr15	74501962	20223	74209621
chr4.154483770	0.000191712	-3.9514	-0.437391	chr4	154483770	6623	153562618
chr9.121077778	0.000192225	-3.95061	-0.43732	chr9	121077778	13858	118315500
chr18.61500087	0.000192761	3.94979	0.437247	chr18	61500087	22868	63832853
chr4.136320763	0.000193869	3.94809	0.437095	chr4	136320763	6483	135399608
rs1006255	0.000194225	-3.94754	-0.437046	chr14	58322008	19283	57855290
chr15.35948664	0.000195124	-3.94618	-0.436923	chr15	35948664	19940	35656463
chr12.27648782	0.000195349	-3.94583	-0.436892	chr12	27648782	16996	27495849
rs4581925	0.000195374	-3.9458	-0.436889	chr2	22919968	2215	22697096
chr8.1442066	0.00019656	3.944	0.436728	chr8	1442066	11502	1493900
rs12674545	0.000197148	-3.94312	-0.436649	chr8	139794963	12782	138782720
chr1.115791572	0.000197242	3.94297	0.436636	chr1	115791572	966	115248951
chr3.35132068	0.000197299	3.94289	0.436629	chr3	35132068	4263	35090576
chr1.216656778	0.000197434	3.94269	0.43661	chr1	216656778	1582	216483436
chr4.158196324	0.000197556	-3.9425	-0.436594	chr4	158196324	6656	157275172
chr3.indel.157722502	0.000198531	3.94104	0.436463	chr3	157722502	5097	158004713
chr19.59922645	0.000198625	-3.9409	-0.43645	chr19	59922645	23607	NOALIGN
chr2.indel.142338923	0.000198725	-3.94075	-0.436437	chr2	142338923	3070	141581354
chr21.19476181	0.000199162	-3.9401	-0.436379	chr21	19476181	24507	18103863
chr1.230774555	0.000199379	3.93978	0.43635	chr1	230774555	1671	230638809
chr13.98048184	0.000199391	-3.93976	-0.436348	chr13	98048184	18630	97395930
chr8.138009529	0.000200663	-3.93787	-0.436179	chr8	138009529	12753	136997286
chr6.indel.94256055	0.000201029	3.93733	0.43613	chr6	94256055	9445	93546337
chr6.indel.154309549	0.000201056	3.93729	0.436127	chr6	154309549	9985	153988414
chr7.114958403	0.000202936	-3.93453	-0.435879	chr7	114958403	11098	115318349
chr9.8887187	0.000203114	-3.93427	-0.435856	chr9	8887187	13009	8887187
chr10.37968213	0.000203194	3.93415	0.435845	chr10	37968213	14560	37679285
rs2615701	0.000203687	-3.93343	-0.43578	chr16	79956806	21246	79922909
chr5.161494479	0.000203779	-3.9333	-0.435768	chr5	161494479	8339	162067473
chr18.61814296	0.000205579	-3.93069	-0.435534	chr18	61814296	22873	64147062
rs12353358	0.000206652	3.92914	0.435395	chr9	131832093	13954	129069814
chr15.54133354	0.000207806	3.92748	0.435246	chr15	54133354	20056	53841157
chr10.72028781	0.000208129	-3.92702	-0.435205	chr10	72028781	14802	70269025
chr3.131632427	0.000208233	-3.92687	-0.435192	chr3	131632427	4886	131913583
chr4.2367595	0.00020888	-3.92595	-0.435109	chr4	2367595	5499	2365868
chr6.51758360	0.000208951	3.92585	0.4351	chr6	51758360	9176	51893562
rs4085883	0.000209036	-3.92573	-0.435089	chr18	61057319	22861	63390086
chr14.100096543	0.000209304	-3.92535	-0.435055	chr14	100096543	19681	99630206
rs9890648	0.000209889	3.92452	0.43498	chr17	14165796	21640	14262479
rs799664	0.000210321	3.92391	0.434925	chr14	34457624	19108	33988418
chr8.9353881	0.000210619	-3.92349	-0.434887	chr8	9353881	11649	9496371
chr20.50009674	0.000210786	-3.92325	-0.434866	chr20	50009674	24208	51393137
chr22.33410059	0.000211041	-3.92289	-0.434834	chr22	33410059	25078	33014074
chr6.103367745	0.000211533	3.9222	0.434772	chr6	103367745	9505	102919870
chr5.114668316	0.000211826	3.92179	0.434734	chr5	114668316	7967	115332619
chr5.117928015	0.000212347	-3.92106	-0.434669	chr5	117928015	8005	118592320
rs2415060	0.000212477	-3.92087	-0.434652	chr15	67952468	20189	67660130
chr3.78843250	0.000212483	-3.92087	-0.434652	chr3	78843250	4603	78794100
chr4.187301090	0.000212489	3.92086	0.434651	chr4	187301090	6973	186379936
chr2.113436011	0.000212519	3.92082	0.434647	chr2	113436011	2829	112678434
rs1866670	0.000214081	3.91864	0.434451	chr2	42163826	2372	41936686
rs2616267	0.000214311	-3.91832	-0.434422	chr4	88921940	6165	88000788
chr12.85477604	0.000214335	3.91828	0.43442	chr12	85477604	17395	85083826
chr17.73641859	0.000214404	3.91819	0.434411	chr17	73641859	22134	75645779
chr13.30002767	0.000215397	3.91681	0.434287	chr13	30002767	18074	29428630
chr12.482475	0.000215835	3.91621	0.434233	chr12	482475	16662	373309
rs1299209	0.000215951	3.91605	0.434218	chr3	153726573	5073	154008784
rs341377	0.00021624	-3.91565	-0.434183	chr15	58903421	20101	58611222
rs1893836	0.000216564	3.9152	0.434142	chr18	43997605	22673	46417642
rs226293	0.00021737	-3.9141	-0.434043	chr21	26969719	24601	25597407
chr5.indel.129042464	0.000217385	3.91408	0.434041	chr5	129042464	8093	129706771
chr8.indel.87696208	0.000217405	3.91405	0.434039	chr8	87696208	12261	86683980
rs1107185	0.000217413	3.91404	0.434038	chr9	130980252	13933	128217973
rs1274471	0.000217698	3.91365	0.434003	chr10	34518765	14542	34229837
chr18.58442130	0.000218332	3.91278	0.433925	chr18	58442130	22830	60774897
chr10.132182065	0.000218771	3.91219	0.433871	chr10	132182065	15406	130383801
chr6.76967105	0.000219125	3.91171	0.433827	chr6	76967105	9312	76257388
chr20.51655852	0.000219177	3.91163	0.433821	chr20	51655852	24229	53039313
chr10.indel.69120620	0.000219262	-3.91152	-0.433811	chr10	69120620	14768	67360862
chr13.112314085	0.00021973	-3.91088	-0.433753	chr13	112314085	18869	111661738
chr19.23643452	0.000220137	3.91033	0.433704	chr19	23643452	23345	23460650
chr2.227043872	0.000220169	3.91029	0.4337	chr2	227043872	3643	226179156
rs10769861	0.000220583	3.90973	0.433649	chr11	7964091	15573	7942544
chr6.indel.156387075	0.000220698	3.90957	0.433635	chr6	156387075	10017	156065941
chr12.indel.65122756	0.000220731	-3.90953	-0.433631	chr12	65122756	17235	64728976
chr15.77816077	0.000221079	3.90906	0.433589	chr15	77816077	20243	77523735
chr1.244470781	0.000221575	-3.90839	-0.433529	chr1	244470781	1882	244307479
rs10997540	0.000221689	3.90824	0.433515	chr10	52866483	14605	51106723
chr11.11322096	0.000221692	3.90824	0.433515	chr11	11322096	15604	11300549
chr12.119897728	0.000222269	-3.90746	-0.433445	chr12	119897728	17702	119459923
chr8.indel.67968654	0.00022253	-3.90711	-0.433414	chr8	67968654	12099	67056419
chr4.187527920	0.000222903	-3.90661	-0.433369	chr4	187527920	6978	186606766
chr1.221428926	0.000223241	-3.90616	-0.433328	chr1	221428926	1610	221255584
chr7.157945510	0.000223628	-3.90564	-0.433281	chr7	157945510	11486	158152818
chr14.43981958	0.000223814	-3.9054	-0.433259	chr14	43981958	19170	43512755
chr1.143245395	0.000224462	-3.90453	-0.433181	chr1	143245395	1002	127634
chr7.66647536	0.000224825	-3.90405	-0.433138	chr7	66647536	10779	67182549
chr1.243388093	0.000225204	-3.90355	-0.433093	chr1	243388093	1860	243224791
chr5.indel.88713610	0.00022522	3.90353	0.433091	chr5	88713610	7829	89417793
chr21.33376691	0.000225312	-3.90341	-0.43308	chr21	33376691	24667	32004378
chr10.132004115	0.000225614	3.90301	0.433044	chr10	132004115	15402	130205851
rs12700762	0.000225668	3.90294	0.433038	chr7	26760122	10502	26720503
chr5.27749243	0.000225991	-3.90251	-0.432999	chr5	27749243	7378	27749136
rs7769329	0.00022605	3.90243	0.432992	chr6	131908835	9734	131587695
rs2344309	0.000226207	-3.90222	-0.432973	chr2	233162836	3713	232298126
chr9.137182296	0.000226239	-3.90218	-0.43297	chr9	137182296	14036	134290450
rs578737	0.000226847	-3.90138	-0.432897	chr3	96553439	4637	96834595
chr3.87596628	0.000227303	-3.90078	-0.432843	chr3	87596628	4620	87547478
chr16.indel.9796269	0.000227491	3.90054	0.432821	chr16	9796269	20693	9702412
chr12.131419727	0.000227671	3.9003	0.4328	chr12	131419727	17892	130935182
chr16.28636416	0.000227703	-3.90026	-0.432796	chr16	28636416	20896	28625095
rs4679844	0.000227824	-3.9001	-0.432782	chr3	160163710	5104	160445922
rs205044	0.000228071	-3.89978	-0.432753	chr17	11265003	21579	11361686
chr4.1407588	0.00022811	-3.89973	-0.432748	chr4	1407588	5494	1413800
chr3.193715672	0.00022825	-3.89954	-0.432732	chr3	193715672	5430	193997883
chr14.indel.65171052	0.000228376	3.89938	0.432717	chr14	65171052	19324	64704334
chr5.50756200	0.000228469	3.89926	0.432706	chr5	50756200	7540	51460366
chr4.28418555	0.000228632	-3.89905	-0.432687	chr4	28418555	5791	28416933
chr3.indel.190189707	0.000228693	-3.89897	-0.432679	chr3	190189707	5380	190471918
chr11.130122549	0.000228834	3.89878	0.432663	chr11	130122549	16578	130252654
chr1.167264804	0.000229701	-3.89765	-0.432561	chr1	167264804	1189	167295567
chr22.41697823	0.000230264	-3.89692	-0.432495	chr22	41697823	25162	41301819
rs12245909	0.00023027	3.89691	0.432494	chr10	34446237	14541	34157309
chr1.147277621	0.000231401	-3.89545	-0.432362	chr1	147277621	1013	147805507
chr1.98548056	0.000231561	-3.89525	-0.432344	chr1	98548056	832	98082500
chr14.83589405	0.000231908	-3.8948	-0.432304	chr14	83589405	19469	83123061
rs9289239	0.000231923	3.89478	0.432302	chr3	126139545	4852	126420702
chr1.159302991	0.000232017	3.89466	0.432291	chr1	159302991	1093	159333201
chr10.24724989	0.000232133	3.89451	0.432277	chr10	24724989	14434	24436060
rs10921792	0.00023264	3.89386	0.432219	chr1	193352112	1363	193382982
rs3733619	0.000232823	-3.89362	-0.432197	chr4	114592704	6366	113671548
chr22.17232436	0.000233251	-3.89308	-0.432148	chr22	17232436	24869	16751546
chr20.14635324	0.000233257	-3.89307	-0.432147	chr20	14635324	23902	14654678
chr7.5532384	0.000233269	3.89305	0.432146	chr7	5532384	10243	5492753
chr22.36830411	0.00023383	3.89234	0.432081	chr22	36830411	25140	36434366
chr10.72833113	0.000233902	3.89224	0.432073	chr10	72833113	14819	71073356
chr18.indel.75637797	0.000234352	3.89167	0.432021	chr18	75637797	23127	77925841
chr12.47292987	0.000234401	3.89161	0.432015	chr12	47292987	17124	46899204
chr6.141075182	0.000234429	-3.89157	-0.432012	chr6	141075182	9836	140754045
chr4.96623687	0.000234733	-3.89118	-0.431977	chr4	96623687	6225	95702536
rs1104737	0.000234823	3.89107	0.431967	chr19	3047788	23166	3047790
chr10.4370722	0.00023505	3.89078	0.431941	chr10	4370722	14150	4328530
rs12303355	0.000235279	-3.89049	-0.431915	chr12	76396163	17341	76002383
chr20.indel.2936474	0.00023534	3.89041	0.431908	chr20	2936474	23708	2955828
chr17.10699997	0.00023546	3.89026	0.431894	chr17	10699997	21561	10796680
chr4.indel.75272381	0.00023597	3.88961	0.431835	chr4	75272381	6064	74406664
chr5.34043086	0.000236332	-3.88916	-0.431794	chr5	34043086	7458	34042981
rs702097	0.000237304	3.88793	0.431683	chr5	171206830	8459	171779826
chr2.62630188	0.000237827	3.88727	0.431624	chr2	62630188	2519	62403053
chr4.133029545	0.000237897	-3.88718	-0.431616	chr4	133029545	6464	132108390
chr17.17474475	0.00023809	-3.88694	-0.431594	chr17	17474475	21683	17571161
chr7.indel.84686706	0.00023834	3.88663	0.431566	chr7	84686706	10923	85057390
chr20.6875846	0.000239291	3.88544	0.431458	chr20	6875846	23786	6895199
rs10850486	0.000239342	3.88537	0.431452	chr12	114271669	17635	113833864
rs17012066	0.000239705	-3.88492	-0.431411	chr2	125327297	2928	124569720
rs4659786	0.000239942	3.88463	0.431385	chr1	235614223	1740	235450908
chr2.64897513	0.000240051	-3.88449	-0.431372	chr2	64897513	2527	64670379
chr5.53504733	0.000240365	-3.8841	-0.431337	chr5	53504733	7556	54208903
chr19.1037789	0.000241658	-3.8825	-0.431192	chr19	1037789	23139	1037790
chr3.152852411	0.000241913	-3.88218	-0.431164	chr3	152852411	5070	153134622
chr11.117713960	0.000242403	-3.88158	-0.431109	chr11	117713960	16414	117843245
rs11915185	0.000242572	-3.88137	-0.43109	chr3	198740021	5487	NOALIGN
chr1.166385319	0.000242684	3.88123	0.431078	chr1	166385319	1172	166416082
rs571741	0.00024326	3.88052	0.431013	chr3	177708129	5238	177990341
chr6.2973113	0.000243459	3.88028	0.430991	chr6	2973113	8641	2972879
rs17130984	0.000243709	-3.87997	-0.430964	chr1	90351083	783	89885524
chr16.87550938	0.000244416	3.8791	0.430885	chr16	87550938	21407	87517332
rs10954519	0.000245047	3.87833	0.430815	chr7	135585037	11221	135900289
chr8.101896391	0.000245224	3.87811	0.430796	chr8	101896391	12351	100884163
chr8.56635950	0.000245231	3.87811	0.430795	chr8	56635950	12026	55723391
rs16953716	0.000245338	-3.87797	-0.430783	chr15	67838115	20187	67545777
chr11.13184798	0.000245418	-3.87788	-0.430774	chr11	13184798	15648	13163251
chr15.58152464	0.000246423	3.87665	0.430664	chr15	58152464	20093	57860266
chr6.52484723	0.000246427	3.87665	0.430663	chr6	52484723	9184	52619925
chr14.19450070	0.000246513	-3.87655	-0.430654	chr14	19450070	18882	18673593
chr20.54576715	0.000246967	3.87599	0.430604	chr20	54576715	24278	56001659
chr13.36246695	0.000247006	3.87595	0.4306	chr13	36246695	18159	35672558
chr14.81234205	0.000247681	3.87513	0.430526	chr14	81234205	19448	80767861
chr7.146022290	0.000247742	-3.87506	-0.430519	chr7	146022290	11313	146325198
chr1.43575952	0.000249265	3.87322	0.430353	chr1	43575952	412	43110281
rs2419778	0.00024932	-3.87316	-0.430347	chr2	71884268	2604	71657138
chr16.indel.56322113	0.000249574	-3.87285	-0.43032	chr16	56322113	21029	56288201
chr12.120449122	0.000250516	-3.87172	-0.430217	chr12	120449122	17706	120011318
chr19.34152162	0.00025082	3.87136	0.430185	chr19	34152162	23359	33661256
chr3.8049199	0.000250942	-3.87121	-0.430171	chr3	8049199	3993	8007512
chr6.50553544	0.000251069	-3.87106	-0.430158	chr6	50553544	9170	50585831
chr7.43697501	0.000251121	3.871	0.430152	chr7	43697501	10669	43657902
chr18.25429357	0.000251127	3.87099	0.430151	chr18	25429357	22538	27849393
chr12.125467565	0.00025144	3.87062	0.430118	chr12	125467565	17756	124983019
rs7615874	0.000252066	-3.86988	-0.43005	chr3	136179262	4922	136460420
chr12.106414244	0.00025207	3.86987	0.43005	chr12	106414244	17573	106020466
chr1.38417027	0.000252276	3.86963	0.430028	chr1	38417027	377	37951355
rs7204248	0.000252742	-3.86907	-0.429977	chr16	19203019	20792	19191697
chr2.41397043	0.00025295	-3.86883	-0.429955	chr2	41397043	2364	41169903
chr8.6223385	0.00025346	-3.86822	-0.429901	chr8	6223385	11615	6365864
chr1.5702870	0.000253727	-3.86791	-0.429872	chr1	5702870	72	5642810
rs6565904	0.000253796	3.86783	0.429864	chr18	72531390	23062	74819434
rs6853898	0.000254134	-3.86743	-0.429828	chr4	142390596	6545	141469442
rs16928675	0.000254169	3.86739	0.429825	chr9	127912447	13911	125150168
chr19.indel.22882720	0.000254885	-3.86654	-0.429748	chr19	22882720	23342	22699918
chr17.61078919	0.000255093	3.8663	0.429726	chr17	61078919	21954	63001558
chr11.indel.121166611	0.000255284	-3.86608	-0.429706	chr11	121166611	16446	121295902
chr15.97348827	0.000255459	3.86587	0.429687	chr15	97348827	20500	96805597
chr4.14000216	0.000255554	-3.86576	-0.429677	chr4	14000216	5642	13998592
chr4.86238502	0.000255717	3.86557	0.42966	chr4	86238502	6151	85317349
chr11.375230	0.000256288	3.8649	0.429599	chr11	375230	15459	375230
chr16.397961	0.000256364	3.86481	0.429591	chr16	397961	20551	347961
chr11.128065362	0.000256642	3.86449	0.429562	chr11	128065362	16546	128195467
rs1534339	0.000256824	3.86427	0.429542	chr7	156036687	11464	156243993
chr2.174438273	0.000257304	-3.86371	-0.429492	chr2	174438273	3280	173573545
chr5.indel.81890938	0.000257523	3.86346	0.429469	chr5	81890938	7787	82595119
chr2.20272592	0.0002577	-3.86325	-0.42945	chr2	20272592	2189	20072831
chr2.102292426	0.000258555	3.86226	0.42936	chr2	102292426	2752	101675964
chr11.81951682	0.000258701	-3.86209	-0.429344	chr11	81951682	16151	82240640
chr2.154416469	0.000258999	3.86175	0.429313	chr2	154416469	3148	153559956
chr13.44238439	0.000259116	3.86161	0.429301	chr13	44238439	18245	43664303
chr3.indel.6228894	0.000259127	-3.8616	-0.4293	chr3	6228894	3963	6187207
chr3.144292267	0.000259622	3.86102	0.429248	chr3	144292267	4976	144573425
chr19.55102824	0.000259736	3.86089	0.429236	chr19	55102824	23524	573938
chr9.136396807	0.000259751	-3.86088	-0.429234	chr9	136396807	14016	133531685
chr8.129757388	0.000260043	3.86054	0.429204	chr8	129757388	12640	128745142
chr18.53792186	0.000260121	-3.86045	-0.429196	chr18	53792186	22765	56124955
chr8.10623533	0.000260311	-3.86023	-0.429176	chr8	10623533	11656	10766023
chr12.52796057	0.000260877	3.85958	0.429117	chr12	52796057	17158	52402273
chr14.44132399	0.000261599	-3.85875	-0.429041	chr14	44132399	19171	43663196
rs1410476	0.000261633	-3.85871	-0.429038	chr13	61791878	18357	61217744
chr13.indel.79412703	0.000262859	-3.85731	-0.428911	chr13	79412703	18489	78838568
rs11080664	0.000263764	3.85628	0.428817	chr18	13568616	22459	13568617
rs978593	0.000264005	3.856	0.428792	chr1	82743574	723	82277890
chr8.43390720	0.000264035	-3.85597	-0.428789	chr8	43390720	11969	43535577
chr8.72898891	0.000264324	3.85564	0.428759	chr8	72898891	12158	71986656
rs6716536	0.000264325	3.85564	0.428759	chr2	136503872	3021	135746302
chr5.indel.86616606	0.000264549	3.85538	0.428736	chr5	86616606	7823	87320789
chr6.42925435	0.000265668	3.85412	0.428621	chr6	42925435	9101	42957697
chr8.118517244	0.000266336	-3.85336	-0.428553	chr8	118517244	12475	117505005
chr15.42905367	0.000266356	-3.85334	-0.428551	chr15	42905367	19981	42613169
chr2.210926605	0.000266635	-3.85303	-0.428522	chr2	210926605	3476	210061881
chr4.120147833	0.000266876	3.85276	0.428498	chr4	120147833	6396	119226678
chr5.10077743	0.00026727	3.85231	0.428457	chr5	10077743	7221	10077631
chr4.134589015	0.000267481	-3.85208	-0.428436	chr4	134589015	6471	133667860
chr19.53963721	0.000267853	3.85166	0.428398	chr19	53963721	23516	53460467
chr9.138140774	0.000268416	3.85103	0.428341	chr9	138140774	14064	135248928
chr2.854958	0.000268633	3.85079	0.428319	chr2	854958	1914	135213
rs7333949	0.000268677	3.85074	0.428314	chr13	45192456	18253	44618320
chr6.147021201	0.000268998	3.85038	0.428282	chr6	147021201	9874	146700065
chr5.indel.62749128	0.000269199	3.85015	0.428261	chr5	62749128	7632	63453301
chr6.55342132	0.000269517	3.8498	0.428229	chr6	55342132	9212	55477334
chr2.112818391	0.00027023	3.84901	0.428157	chr2	112818391	2826	112060814
chr1.167347502	0.000271013	-3.84814	-0.428078	chr1	167347502	1191	167378265
chr16.13777589	0.000271365	3.84775	0.428043	chr16	13777589	20748	13683732
rs1457956	0.000272263	3.84675	0.427952	chr6	77465233	9317	76755516
chr3.152961642	0.000272461	-3.84654	-0.427932	chr3	152961642	5071	153243853
chr10.1372701	0.000272544	3.84644	0.427924	chr10	1372701	14079	1330506
chr15.indel.62286429	0.000274392	-3.84441	-0.42774	chr15	62286429	20140	61994230
chr17.74594460	0.000274439	-3.84436	-0.427735	chr17	74594460	22151	76598378
chr18.33171602	0.000275047	-3.8437	-0.427674	chr18	33171602	22593	35591638
rs1071965	0.000275055	-3.84369	-0.427674	chr17	30892869	21760	32565851
chr20.51126876	0.000275553	-3.84314	-0.427624	chr20	51126876	24219	52510337
chr12.107052990	0.000275621	3.84307	0.427617	chr12	107052990	17581	106659212
chr2.170209042	0.000275689	-3.84299	-0.427611	chr2	170209042	3238	169352532
chr9.100379729	0.000276109	-3.84254	-0.427569	chr9	100379729	13624	97617447
rs7303804	0.000276343	3.84228	0.427546	chr12	79080995	17364	78687215
chr11.62781826	0.00027691	-3.84167	-0.42749	chr11	62781826	16013	63014354
chr9.76658600	0.000277043	-3.84152	-0.427477	chr9	76658600	13381	74043684
chr9.2466825	0.000277326	3.84122	0.427449	chr9	2466825	12899	2466825
chr2.114038084	0.000277792	-3.84071	-0.427403	chr2	114038084	2835	113280507
rs8044175	0.000278125	-3.84035	-0.42737	chr16	88147198	21408	88113592
chr19.54030366	0.000279306	3.83908	0.427254	chr19	54030366	23517	53527112
chr7.155091927	0.000279316	-3.83906	-0.427253	chr7	155091927	11448	155300217
chr3.114792002	0.000279599	3.83876	0.427226	chr3	114792002	4763	115073155
chr5.71372682	0.0002796	3.83876	0.427225	chr5	71372682	7684	72076855
rs11138902	0.000280251	3.83806	0.427162	chr9	71293134	13351	68678218
chr1.indel.66328952	0.000280891	3.83737	0.427099	chr1	66328952	607	65863269
chr2.21862355	0.00028091	3.83735	0.427098	chr2	21862355	2208	21639483
rs7009092	0.000281175	-3.83707	-0.427072	chr8	27802672	11869	27945155
rs9643931	0.000281262	3.83698	0.427063	chr8	16135225	11722	16277716
chr19.60300757	0.000281267	3.83697	0.427063	chr19	60300757	23610	NOALIGN
rs4771379	0.000281592	-3.83662	-0.427031	chr13	100259946	18648	99607692
chr2.242397757	0.000282628	3.83552	0.426931	chr2	242397757	3837	241458342
chr7.66248890	0.000282748	-3.83539	-0.426919	chr7	66248890	10777	66783903
chr9.124433101	0.000283344	-3.83476	-0.426861	chr9	124433101	13890	121670822
chr16.5168789	0.000283358	-3.83474	-0.42686	chr16	5168789	20586	5118788
chr5.65926100	0.000283455	3.83464	0.42685	chr5	65926100	7645	66630272
rs7014886	0.000283611	3.83447	0.426835	chr8	8656870	11642	8799360
rs10793234	0.000284019	3.83404	0.426796	chr11	76458623	16094	76747579
rs648674	0.000284479	-3.83355	-0.426752	chr4	23635579	5731	23633956
chr4.186740354	0.000284813	-3.8332	-0.426719	chr4	186740354	6957	185819200
chr4.indel.17392597	0.000285572	3.8324	0.426647	chr4	17392597	5685	17390974
chr1.67730707	0.000285609	3.83236	0.426643	chr1	67730707	617	67265024
chr2.180064771	0.000285651	3.83232	0.426639	chr2	180064771	3315	179200044
rs7706943	0.000286153	-3.83179	-0.426591	chr5	96402522	7874	97066818
chr19.59122641	0.000286672	-3.83124	-0.426541	chr19	59122641	23593	NOALIGN
chr14.101260950	0.000287134	-3.83076	-0.426497	chr14	101260950	19700	100794613
rs510504	0.000287298	-3.83059	-0.426481	chr1	18039982	207	17713487
chr22.indel.45275571	0.000287881	-3.82997	-0.426426	chr22	45275571	25227	44879691
chr15.53983357	0.000288223	3.82962	0.426393	chr15	53983357	20055	53691160
chr18.44415096	0.000288282	-3.82956	-0.426387	chr18	44415096	22680	46835133
chr2.158195929	0.000289714	-3.82806	-0.426251	chr2	158195929	3169	157339417
chr7.68503690	0.000289909	-3.82786	-0.426233	chr7	68503690	10801	69038703
chr7.136885243	0.000289942	3.82783	0.42623	chr7	136885243	11233	137200496
rs11073110	0.000290545	3.8272	0.426173	chr15	33758557	19908	33466356
chr2.188702333	0.000290688	-3.82705	-0.426159	chr2	188702333	3352	187837606
rs818161	0.000291355	-3.82636	-0.426096	chr2	10524916	2071	10384790
rs9439072	0.000291421	-3.82629	-0.42609	chr1	39051415	386	38585743
chr9.7120193	0.000291482	-3.82623	-0.426084	chr9	7120193	12973	7120193
chr6.85851017	0.000292458	-3.82522	-0.425993	chr6	85851017	9373	85141299
chr2.71617941	0.000293122	-3.82454	-0.42593	chr2	71617941	2601	71390811
chr4.152406176	0.000293296	3.82436	0.425914	chr4	152406176	6601	151485024
rs2810729	0.000294349	3.82328	0.425815	chr9	38199247	13328	38199250
chr17.6647985	0.000294745	3.82287	0.425779	chr17	6647985	21494	6744666
chr2.71030954	0.000295952	-3.82164	-0.425666	chr2	71030954	2595	70803822
chr12.114376170	0.000296133	-3.82146	-0.425649	chr12	114376170	17640	113938365
chr3.indel.63340192	0.000296725	-3.82086	-0.425594	chr3	63340192	4446	63354516
chr1.85601214	0.000297002	-3.82057	-0.425569	chr1	85601214	746	85135531
rs7464769	0.000297082	3.82049	0.425561	chr8	23063738	11819	23206225
rs9857181	0.000297671	3.8199	0.425507	chr3	170486512	5156	170768723
chr12.94327847	0.000298112	-3.81945	-0.425466	chr12	94327847	17468	93934071
rs12931627	0.000298375	-3.81918	-0.425442	chr16	80067972	21248	80034075
chr8.69124870	0.000298791	3.81876	0.425403	chr8	69124870	12108	68212635
chr3.indel.151968947	0.000299604	-3.81794	-0.425329	chr3	151968947	5056	152251158
chr8.128394365	0.000299627	-3.81792	-0.425327	chr8	128394365	12612	127382120
chr21.37602290	0.000299938	-3.81761	-0.425298	chr21	37602290	24713	36229992
chr15.33940637	0.000299999	-3.81755	-0.425292	chr15	33940637	19910	33648436
chr1.201866215	0.000300071	3.81747	0.425286	chr1	201866215	1425	201897087
chr5.177990072	0.000300258	-3.81728	-0.425269	chr5	177990072	8552	178563071
chr3.185608225	0.000300337	3.81721	0.425261	chr3	185608225	5299	185890437
chr6.39683429	0.000300579	-3.81696	-0.425239	chr6	39683429	9061	39715653
chr11.83027305	0.000300665	-3.81688	-0.425231	chr11	83027305	16155	83316262
chr2.indel.113194282	0.000300888	-3.81665	-0.425211	chr2	113194282	2828	112436705
chr9.indel.70905950	0.000300949	3.81659	0.425205	chr9	70905950	13348	68291034
chr4.3520806	0.000300969	3.81657	0.425204	chr4	3520806	5502	3519079
chr2.53501875	0.000301296	3.81624	0.425174	chr2	53501875	2478	53274737
rs2424936	0.000301497	3.81604	0.425155	chr20	31111596	24037	32523793
chr3.indel.66813312	0.00030206	-3.81548	-0.425104	chr3	66813312	4490	66762888
chr20.3141842	0.000302695	-3.81485	-0.425046	chr20	3141842	23711	3161196
chr12.1960537	0.00030301	-3.81453	-0.425017	chr12	1960537	16680	1851371
chr8.129731463	0.000303115	-3.81443	-0.425008	chr8	129731463	12639	128719217
chr1.187039196	0.000303625	3.81392	0.424961	chr1	187039196	1326	187070064
chr6.52836018	0.000303672	-3.81387	-0.424957	chr6	52836018	9186	52971220
chr16.32711885	0.000304337	-3.81321	-0.424897	chr16	32711885	20902	32700564
chr4.157513218	0.000304372	3.81318	0.424894	chr4	157513218	6652	156592066
chr22.43416882	0.000305243	-3.81232	-0.424815	chr22	43416882	25194	43020876
chr2.168124433	0.000305524	-3.81204	-0.42479	chr2	168124433	3218	167267923
chr1.238016026	0.00030559	-3.81197	-0.424784	chr1	238016026	1772	237852726
rs6044757	0.000305626	-3.81194	-0.42478	chr20	17292652	23947	17312007
rs518574	0.000305704	3.81186	0.424773	chr1	74503626	658	74037942
chr1.222205201	0.000306114	-3.81146	-0.424736	chr1	222205201	1614	222031859
chr10.80892093	0.000306279	-3.81129	-0.424722	chr10	80892093	14882	79132336
rs2546621	0.000306435	3.81114	0.424708	chr5	160521139	8333	161094132
chr1.187190977	0.000306498	3.81108	0.424702	chr1	187190977	1327	187221845
chr2.207011368	0.000306584	-3.81099	-0.424694	chr2	207011368	3456	206146644
rs10115397	0.000306809	-3.81077	-0.424674	chr9	14205031	13085	14205032
rs12489270	0.000307004	-3.81058	-0.424656	chr3	16850827	4099	16809325
chr10.109064561	0.000307449	-3.81014	-0.424616	chr10	109064561	15099	107304803
chr19.indel.21553253	0.00030752	-3.81007	-0.42461	chr19	21553253	23336	21370451
chr15.indel.89994624	0.000307779	-3.80982	-0.424587	chr15	89994624	20343	89451393
chr7.141758000	0.000307989	3.80961	0.424568	chr7	141758000	11292	142058200
chr4.59596916	0.00030818	-3.80942	-0.424551	chr4	59596916	5986	58730751
chr18.36026399	0.000308194	3.80941	0.42455	chr18	36026399	22611	38446435
chr8.70208824	0.000308379	-3.80923	-0.424533	chr8	70208824	12125	69296589
chr14.45973363	0.000308463	3.80915	0.424526	chr14	45973363	19179	45504160
chr12.30127015	0.000308737	3.80888	0.424501	chr12	30127015	17028	29974082
chr2.180180439	0.000309297	3.80833	0.424451	chr2	180180439	3317	179315712
rs275649	0.000309628	-3.80801	-0.424422	chr3	149936016	5033	150218229
chr1.186123911	0.000309867	3.80778	0.4244	chr1	186123911	1320	186154779
chr6.43321926	0.000310206	-3.80744	-0.42437	chr6	43321926	9102	43354188
chr5.146621126	0.000310639	-3.80702	-0.424332	chr5	146621126	8211	147241563
rs2567195	0.000310857	3.80681	0.424312	chr2	105938608	2785	105322151
rs9324031	0.000311956	3.80574	0.424215	chr14	100613095	19688	100146758
chr3.10792921	0.000312017	-3.80569	-0.424209	chr3	10792921	4035	10751236
chr9.5430589	0.000312255	3.80545	0.424188	chr9	5430589	12958	5430589
chr20.6901724	0.000312515	3.8052	0.424165	chr20	6901724	23787	6921077
chr14.74103927	0.000312522	3.8052	0.424165	chr14	74103927	19387	73637224
chr7.46601031	0.000313922	3.80385	0.424041	chr7	46601031	10686	46561433
chr5.indel.102244732	0.000314041	-3.80373	-0.424031	chr5	102244732	7899	102909028
chr3.192034550	0.000314873	-3.80293	-0.423957	chr3	192034550	5408	192316761
rs7041450	0.000315109	-3.8027	-0.423937	chr9	110216332	13728	107454051
rs4141463	0.000315726	-3.80211	-0.423883	chr20	14695471	23903	14714825
chr6.681402	0.000315988	-3.80186	-0.42386	chr6	681402	8593	681402
rs1933318	0.000316501	3.80137	0.423815	chr1	61820251	558	61354579
chr9.73010199	0.000316676	3.80121	0.4238	chr9	73010199	13360	70395283
chr5.172792070	0.000317219	3.80069	0.423752	chr5	172792070	8483	173365067
chr4.103160464	0.000317329	-3.80058	-0.423743	chr4	103160464	6274	102239307
chr8.118648493	0.000317733	-3.8002	-0.423707	chr8	118648493	12476	117636254
chr17.68872820	0.000318443	-3.79952	-0.423646	chr17	68872820	22053	70876679
chr19.39317385	0.000318661	3.79932	0.423627	chr19	39317385	23419	38826745
rs501122	0.000318816	3.79917	0.423613	chr20	858234	23673	877591
chr13.93864951	0.000318915	3.79907	0.423605	chr13	93864951	18587	93212698
chr14.23543648	0.000319309	3.7987	0.423571	chr14	23543648	18970	23074439
chr13.indel.79218361	0.000319485	-3.79853	-0.423555	chr13	79218361	18488	78644226
chr9.108014235	0.000319593	-3.79843	-0.423546	chr9	108014235	13694	105251954
chr4.4219225	0.000320418	-3.79765	-0.423475	chr4	4219225	5507	4217498
chr18.53531474	0.000320658	-3.79743	-0.423454	chr18	53531474	22760	55864243
chr6.108424885	0.000321623	3.79652	0.423371	chr6	108424885	9560	108103681
chr9.5262390	0.000322066	-3.7961	-0.423332	chr9	5262390	12956	5262390
chr17.33365547	0.000322569	-3.79563	-0.423289	chr17	33365547	21783	35038528
chr9.indel.134162386	0.000322729	3.79548	0.423275	chr9	134162386	13984	131286999
chr1.108578358	0.000322754	-3.79545	-0.423273	chr1	108578358	904	108035736
chr13.69348536	0.000323066	3.79516	0.423247	chr13	69348536	18392	68774404
rs7841580	0.000323276	3.79496	0.423229	chr8	2763192	11521	2905670
chr11.87615037	0.000323299	3.79494	0.423227	chr11	87615037	16179	87904145
chr1.866812	0.000323622	-3.79464	-0.423199	chr1	866812	1	931432
chr4.9056810	0.000324959	3.79339	0.423085	chr4	9056810	5598	9055084
rs12522600	0.000325096	3.79326	0.423073	chr5	78892089	7765	79596266
chr18.7323191	0.000325106	-3.79326	-0.423072	chr18	7323191	22352	7323193
chr10.81982158	0.000325123	3.79324	0.423071	chr10	81982158	14885	80222402
rs696784	0.000325307	-3.79307	-0.423055	chr13	76449671	18468	75875535
chr14.69837708	0.000325398	3.79298	0.423047	chr14	69837708	19357	69370991
chr4.46070325	0.000325906	-3.79251	-0.423004	chr4	46070325	5923	46068308
chr6.97543849	0.000326295	3.79215	0.422971	chr6	97543849	9463	97095973
chr4.indel.157794144	0.000326327	3.79212	0.422968	chr4	157794144	6654	156872992
rs10201852	0.000327134	-3.79137	-0.4229	chr2	17333135	2160	17151868
rs17632962	0.000327161	-3.79135	-0.422897	chr15	93041904	20412	92498674
chr5.39385512	0.00032724	-3.79127	-0.422891	chr5	39385512	7515	39385410
chr3.432924	0.00032731	-3.79121	-0.422885	chr3	432924	3841	391241
chr7.81983474	0.000327374	-3.79115	-0.422879	chr7	81983474	10902	82354158
chr12.12695939	0.000327465	-3.79107	-0.422872	chr12	12695939	16837	12543005
chr6.9561883	0.000327487	-3.79105	-0.42287	chr6	9561883	8760	9561650
chr18.31743854	0.000327636	-3.79091	-0.422857	chr18	31743854	22581	34163890
chr1.156612540	0.000327902	-3.79066	-0.422835	chr1	156612540	1064	156642748
chr19.50858200	0.00032862	3.79	0.422774	chr19	50858200	23486	50354943
chr7.67567338	0.000328796	-3.78984	-0.422759	chr7	67567338	10791	68102351
chr6.indel.150966582	0.000328991	-3.78966	-0.422743	chr6	150966582	9926	150645446
chr17.74165219	0.000329119	3.78954	0.422732	chr17	74165219	22149	76169138
chr13.111932166	0.000329344	-3.78933	-0.422713	chr13	111932166	18866	111279819
chr14.103687563	0.000329504	3.78919	0.422699	chr14	103687563	19710	103221226
chr11.indel.39244618	0.00032968	-3.78903	-0.422685	chr11	39244618	15922	39223068
chr17.66634112	0.000329749	-3.78896	-0.422679	chr17	66634112	22015	68637971
chr7.43214960	0.000329822	-3.78889	-0.422673	chr7	43214960	10664	43175361
chr6.168753975	0.000329971	3.78876	0.42266	chr6	168753975	10177	168353295
rs11211967	0.000330356	3.7884	0.422628	chr11	96993139	16251	97122139
chr10.indel.69748873	0.000330981	-3.78783	-0.422575	chr10	69748873	14773	67989116
rs11954682	0.000331803	-3.78708	-0.422506	chr5	103135112	7906	103799411
chr11.indel.96410230	0.000332433	-3.78651	-0.422454	chr11	96410230	16244	NOALIGN
chr11.67444212	0.000332572	-3.78638	-0.422442	chr11	67444212	16024	67676741
chr10.194904	0.000332987	3.786	0.422407	chr10	194904	14075	148964
chr21.14576009	0.000333641	3.78541	0.422353	chr21	14576009	24424	13203688
chr12.67286162	0.000333801	-3.78526	-0.42234	chr12	67286162	17272	66892382
chr20.indel.16096537	0.000333855	3.78521	0.422335	chr20	16096537	23929	16115892
chr21.35188135	0.000334233	-3.78487	-0.422304	chr21	35188135	24688	33815831
chr2.76804970	0.00033435	-3.78476	-0.422294	chr2	76804970	2650	76577844
chr4.indel.173559674	0.000335424	3.78379	0.422205	chr4	173559674	6775	172638523
chr2.indel.145314901	0.000335753	3.78349	0.422178	chr2	145314901	3094	144557334
chr1.indel.215682598	0.000335809	-3.78344	-0.422173	chr1	215682598	1570	215509255
chr16.75188313	0.000336745	-3.7826	-0.422096	chr16	75188313	21159	75154415
chr8.97924717	0.000337301	3.7821	0.42205	chr8	97924717	12329	96912489
chr1.15647223	0.000337581	-3.78185	-0.422027	chr1	15647223	188	15320727
chr12.89010916	0.000337721	-3.78172	-0.422015	chr12	89010916	17411	88617139
rs818539	0.000337781	-3.78167	-0.42201	chr5	32574825	7437	32574719
chr4.125278826	0.000337796	3.78165	0.422009	chr4	125278826	6423	124357671
rs11853179	0.000338012	-3.78146	-0.421991	chr15	50617081	20032	50324884
rs3000052	0.000338279	-3.78122	-0.421969	chr14	83971789	19471	83505445
rs2958271	0.00033949	-3.78014	-0.42187	chr15	36890470	19948	36598269
chr22.indel.46391879	0.000339724	3.77993	0.421851	chr22	46391879	25247	45995999
chr6.107277976	0.00034003	-3.77966	-0.421826	chr6	107277976	9545	106830101
chr8.indel.82037887	0.000341184	3.77863	0.421731	chr8	82037887	12231	81125652
chr10.indel.128703447	0.000341218	3.7786	0.421728	chr10	128703447	15327	NOALIGN
chr8.3617340	0.000341767	3.77811	0.421684	chr8	3617340	11545	3759818
chr11.33607418	0.000341983	-3.77792	-0.421666	chr11	33607418	15857	33585872
chr11.124176783	0.000342001	-3.7779	-0.421665	chr11	124176783	16493	124306887
chr22.17902367	0.000342176	-3.77775	-0.42165	chr22	17902367	24874	17423319
chr17.36021298	0.000342445	3.77751	0.421629	chr17	36021298	21793	1900363
chr1.40466216	0.000342497	-3.77746	-0.421624	chr1	40466216	395	40000544
chr2.6199756	0.000342804	3.77719	0.421599	chr2	6199756	1999	6059624
chr3.22343235	0.000343352	-3.77671	-0.421555	chr3	22343235	4143	22301744
chr8.11365947	0.000343392	3.77667	0.421552	chr8	11365947	11666	11508438
chr14.99702417	0.000343427	-3.77664	-0.421549	chr14	99702417	19679	99236080
rs4814556	0.000343902	3.77622	0.42151	chr20	16774227	23942	16793582
chr3.139282678	0.000343945	-3.77618	-0.421507	chr3	139282678	4942	139563836
chr1.25803119	0.000344671	-3.77554	-0.421448	chr1	25803119	285	25476628
chr2.53423114	0.000345049	3.77521	0.421418	chr2	53423114	2477	53195976
chr6.87629722	0.000347232	-3.7733	-0.421242	chr6	87629722	9378	86920004
chr7.32267183	0.00034728	-3.77325	-0.421238	chr7	32267183	10562	32227571
rs13380539	0.000347545	-3.77302	-0.421217	chr16	84679514	21364	84645908
rs12718244	0.000347982	-3.77264	-0.421182	chr7	50146200	10725	50106604
chr11.1662611	0.000348205	-3.77245	-0.421164	chr11	1662611	15462	1641381
chr2.131759057	0.000348968	3.77178	0.421103	chr2	131759057	2984	131001484
chr9.25028522	0.000349393	3.77141	0.421069	chr9	25028522	13217	25028524
chr5.177452410	0.000349517	3.7713	0.421059	chr5	177452410	8543	178025409
chr2.232420142	0.000350696	-3.77028	-0.420965	chr2	232420142	3710	231555431
chr9.10490695	0.00035086	3.77014	0.420952	chr9	10490695	13044	10490695
chr10.59863323	0.000351063	3.76996	0.420936	chr10	59863323	14691	58103562
chr15.73904960	0.000351148	-3.76989	-0.420929	chr15	73904960	20222	73612619
chr3.189326432	0.000351474	-3.76961	-0.420903	chr3	189326432	5361	189608643
chr12.indel.44392351	0.000351597	3.7695	0.420893	chr12	44392351	17104	43998548
chr21.18981698	0.000351649	3.76946	0.420889	chr21	18981698	24501	17609380
chr7.1359268	0.000353095	-3.76821	-0.420775	chr7	1359268	10206	1319632
rs2477363	0.00035357	3.7678	0.420737	chr1	109530500	909	108987878
chr1.91531309	0.000354099	-3.76735	-0.420695	chr1	91531309	789	91065752
chr2.233642252	0.000354419	3.76707	0.42067	chr2	233642252	3716	232777542
chr7.116766	0.000355478	-3.76617	-0.420587	chr7	116766	10200	116766
chr1.55137953	0.000355657	3.76601	0.420573	chr1	55137953	469	54672280
chr4.155985622	0.000355782	-3.76591	-0.420563	chr4	155985622	6637	155064470
rs11612946	0.000355784	3.7659	0.420563	chr12	42822053	17094	42428251
chr2.166418424	0.000356111	3.76563	0.420537	chr2	166418424	3214	165561914
chr11.7366108	0.000356339	-3.76543	-0.420519	chr11	7366108	15560	7344877
rs2907358	0.000356944	3.76492	0.420472	chr16	7757930	20660	7707928
rs1860177	0.00035752	3.76443	0.420427	chr17	11060625	21569	11157308
chr20.53153744	0.00035823	-3.76382	-0.420371	chr20	53153744	24255	54537205
chr10.indel.87192923	0.000358306	-3.76376	-0.420365	chr10	87192923	14941	85433167
chr10.indel.1744969	0.000358939	3.76322	0.420316	chr10	1744969	14093	1702775
chr10.124052884	0.000359328	-3.76289	-0.420286	chr10	124052884	15255	122293369
chr10.21434583	0.000359519	-3.76273	-0.420271	chr10	21434583	14414	21145654
rs1588455	0.000359603	3.76266	0.420264	chr2	214500142	3507	213635418
chr3.148809758	0.000359971	-3.76235	-0.420236	chr3	148809758	5018	149091971
rs12019164	0.000360079	3.76226	0.420227	chr2	176456904	3293	175592176
chr13.109396505	0.000360513	-3.76189	-0.420194	chr13	109396505	18826	108744157
chr7.85478377	0.000360749	-3.76169	-0.420175	chr7	85478377	10928	85849061
chr2.indel.164396390	0.000360946	-3.76153	-0.42016	chr2	164396390	3205	163539880
chr8.10422115	0.000362234	-3.76044	-0.42006	chr8	10422115	11654	10564605
chr11.indel.13249653	0.00036235	-3.76034	-0.420051	chr11	13249653	15651	13228106
chr4.187493169	0.000363389	-3.75947	-0.419971	chr4	187493169	6977	186572015
chr3.99281998	0.00036359	3.75931	0.419956	chr3	99281998	4649	99563154
rs534529	0.000363756	-3.75917	-0.419943	chr1	243662239	1867	243498937
chr2.170831757	0.000363875	3.75907	0.419934	chr2	170831757	3243	169975247
chr14.37639548	0.000364328	-3.75869	-0.419899	chr14	37639548	19134	37170343
chr8.81490659	0.00036434	3.75868	0.419898	chr8	81490659	12228	80578424
rs1840557	0.000365323	3.75786	0.419823	chr18	59321447	22842	61654214
chr14.84571768	0.00036642	-3.75695	-0.419739	chr14	84571768	19475	84105424
chr8.29994427	0.000366429	-3.75694	-0.419738	chr8	29994427	11898	30136911
chr13.82873485	0.000366436	3.75693	0.419738	chr13	82873485	18511	82299350
chr2.7933386	0.000366784	3.75664	0.419711	chr2	7933386	2034	7793255
chr9.14029559	0.000367794	-3.75581	-0.419634	chr9	14029559	13084	14029560
chr4.63427511	0.000368588	-3.75515	-0.419573	chr4	63427511	6009	62561793
chr6.62829421	0.000368613	3.75513	0.419572	chr6	62829421	9229	62119516
chr10.48086452	0.000368626	-3.75512	-0.419571	chr10	48086452	14578	NOALIGN
chr8.117692264	0.000369576	-3.75434	-0.419499	chr8	117692264	12467	116680025
chr4.118880607	0.000369667	3.75426	0.419492	chr4	118880607	6395	117959452
chr8.15148262	0.000370653	3.75345	0.419417	chr8	15148262	11713	15290753
chr6.indel.39902018	0.000370708	-3.75341	-0.419413	chr6	39902018	9063	39934279
chr14.87583424	0.000371092	-3.75309	-0.419384	chr14	87583424	19498	87117080
chr2.indel.2981508	0.000371191	-3.75301	-0.419376	chr2	2981508	1942	2977736
rs6538003	0.000371808	3.7525	0.41933	chr9	137252421	14039	134360575
chr21.34745168	0.000372551	-3.7519	-0.419274	chr21	34745168	24681	33372862
chr11.68556199	0.000372873	3.75163	0.419249	chr11	68556199	16025	68788731
chr18.55791284	0.000373215	-3.75135	-0.419224	chr18	55791284	22800	58124052
chr11.indel.87197200	0.000373422	-3.75118	-0.419208	chr11	87197200	16173	87486158
chr14.28179257	0.000373493	-3.75113	-0.419203	chr14	28179257	19020	27710051
chr3.8456990	0.000374922	-3.74996	-0.419096	chr3	8456990	3999	8415304
chr7.157559778	0.000375837	3.74922	0.419027	chr7	157559778	11477	157767086
rs6866141	0.000375924	-3.74915	-0.419021	chr5	26953753	7373	26953646
chr7.107300317	0.000376054	-3.74904	-0.419011	chr7	107300317	11054	107659872
chr4.25308062	0.000376541	-3.74865	-0.418975	chr4	25308062	5757	25306440
rs8093459	0.000377366	3.74798	0.418913	chr18	67698415	22954	70031179
chr4.indel.133967533	0.000379268	-3.74645	-0.418772	chr4	133967533	6467	133046378
chr1.21586450	0.000379696	-3.74611	-0.41874	chr1	21586450	256	21259957
rs13079210	0.000379736	-3.74608	-0.418737	chr3	13804566	4066	13763069
chr2.indel.42966403	0.000380217	-3.74569	-0.418702	chr2	42966403	2375	42739263
chr13.73280280	0.000380971	-3.74509	-0.418646	chr13	73280280	18432	72706142
chr14.94468985	0.000381148	-3.74494	-0.418633	chr14	94468985	19587	1117201
chr21.45628803	0.000381208	-3.7449	-0.418629	chr21	45628803	24835	44208920
chr9.107393319	0.00038181	-3.74442	-0.418584	chr9	107393319	13691	104631038
rs7160769	0.000382208	3.7441	0.418555	chr14	86691229	19491	86224885
chr3.15567733	0.000382493	-3.74387	-0.418534	chr3	15567733	4087	15526226
chr2.indel.58993713	0.000382837	-3.7436	-0.418509	chr2	58993713	2500	58766578
chr3.57063563	0.000383388	3.74316	0.418468	chr3	57063563	4377	57029535
chr12.78096986	0.000383659	-3.74294	-0.418449	chr12	78096986	17359	77703206
chr8.137785643	0.000383885	-3.74276	-0.418432	chr8	137785643	12752	136773400
rs10147215	0.000384078	3.74261	0.418418	chr14	93551211	19567	199428
chr9.124720275	0.000384566	-3.74222	-0.418382	chr9	124720275	13891	121957996
chr6.24293276	0.000384583	-3.74221	-0.418381	chr6	24293276	8952	24293048
rs2346668	0.000384603	-3.74219	-0.418379	chr12	125239612	17751	124755066
chr12.8465881	0.000385556	3.74144	0.41831	chr12	8465881	16786	8313285
rs17040913	0.000385875	3.74119	0.418287	chr3	15272831	4083	15231324
chr5.31338658	0.000385907	-3.74116	-0.418284	chr5	31338658	7416	31338551
chr7.44787540	0.000385978	-3.7411	-0.418279	chr7	44787540	10672	44747941
chr6.102868058	0.000386163	-3.74096	-0.418266	chr6	102868058	9501	102420183
chr3.139171054	0.000386722	-3.74052	-0.418225	chr3	139171054	4940	139452212
rs16823934	0.000387295	-3.74007	-0.418183	chr3	116818374	4781	117099527
rs10794082	0.000387681	-3.73976	-0.418155	chr10	128075755	15306	126387186
chr3.indel.1229402	0.000388422	3.73918	0.418101	chr3	1229402	3847	1187718
chr4.34649324	0.000388454	3.73915	0.418099	chr4	34649324	5836	34647702
chr9.8326293	0.00038889	-3.73881	-0.418067	chr9	8326293	12998	8326293
rs6992749	0.000389116	3.73863	0.418051	chr8	70576863	12129	69664628
chr2.73236466	0.000389321	3.73847	0.418036	chr2	73236466	2611	73009337
chr10.86633704	0.000389547	-3.7383	-0.41802	chr10	86633704	14938	84873948
chr17.9269645	0.000389581	-3.73827	-0.418018	chr17	9269645	21526	9366328
rs6538179	0.000389612	-3.73825	-0.418015	chr12	76362663	17340	75968883
chr4.5611592	0.000390122	3.73785	0.417978	chr4	5611592	5528	5609865
chr11.indel.131679418	0.00039021	3.73778	0.417972	chr11	131679418	16611	131809524
chr2.154032909	0.00039095	-3.7372	-0.417919	chr2	154032909	3144	153176395
chr9.15025853	0.000391132	-3.73706	-0.417906	chr9	15025853	13103	15025855
chr20.4047363	0.000391806	3.73653	0.417857	chr20	4047363	23717	4066716
chr3.101184923	0.000391988	-3.73639	-0.417844	chr3	101184923	4666	101466079
chr3.117567422	0.000391998	-3.73638	-0.417843	chr3	117567422	4792	117848575
chr3.32253813	0.000392016	-3.73637	-0.417842	chr3	32253813	4247	32212321
rs10818467	0.000392016	3.73637	0.417842	chr9	122362134	13872	119599856
chr12.12015626	0.000392114	3.73629	0.417835	chr12	12015626	16825	11862692
chr12.93702879	0.000392143	-3.73627	-0.417833	chr12	93702879	17464	93309103
chr15.87286325	0.000392413	3.73606	0.417813	chr15	87286325	20317	86743094
chr4.83639793	0.000392414	3.73606	0.417813	chr4	83639793	6130	82718640
chr17.4575190	0.000392435	-3.73604	-0.417812	chr17	4575190	21465	4671895
rs10802975	0.00039245	-3.73603	-0.417811	chr1	239880394	1813	239717094
chr19.33899138	0.000392663	-3.73587	-0.417796	chr19	33899138	23353	33408232
chr8.104536819	0.000393216	3.73544	0.417756	chr8	104536819	12389	103524591
chr18.28329392	0.00039338	-3.73531	-0.417744	chr18	28329392	22562	30749426
chr7.2274681	0.00039361	-3.73513	-0.417728	chr7	2274681	10210	2235046
rs10892631	0.00039383	-3.73496	-0.417712	chr11	120239349	16434	120368640
chr11.131552860	0.000395156	3.73393	0.417617	chr11	131552860	16610	131682966
chr13.17965704	0.000395487	-3.73368	-0.417594	chr13	17965704	17897	NOALIGN
chr4.73540555	0.000395953	-3.73332	-0.41756	chr4	73540555	6059	72674838
rs10059074	0.000396361	-3.733	-0.417531	chr5	53316782	7555	54020952
chr15.95189208	0.000397057	-3.73247	-0.417482	chr15	95189208	20454	94645979
chr12.4221493	0.000397085	3.73245	0.41748	chr12	4221493	16726	4112327
chr19.22192573	0.000397342	3.73225	0.417462	chr19	22192573	23340	22009771
chr3.150597100	0.000397483	3.73214	0.417452	chr3	150597100	5041	150879313
chr22.32282578	0.000397774	-3.73192	-0.417431	chr22	32282578	25061	31886592
rs10191992	0.000397971	-3.73177	-0.417417	chr2	222116522	3595	221251802
chr1.97243874	0.000398605	-3.73128	-0.417372	chr1	97243874	823	96778318
chr13.112566928	0.00039866	-3.73124	-0.417368	chr13	112566928	18874	111912614
chr18.12192166	0.000398716	3.73119	0.417364	chr18	12192166	22446	12192167
chr17.indel.36190932	0.000398961	3.73101	0.417347	chr17	36190932	21794	2069997
rs17470462	0.00039897	3.731	0.417346	chr1	57849688	509	57384016
chr1.145006332	0.000399042	-3.73094	-0.417341	chr1	145006332	1008	148878150
chr13.85220150	0.000399296	-3.73075	-0.417323	chr13	85220150	18524	84646015
chr14.94424526	0.000399722	3.73042	0.417293	chr14	94424526	19586	1072742
rs6760470	0.000399723	-3.73042	-0.417293	chr2	178158974	3306	177294246
chr8.55282332	0.0003998	3.73037	0.417288	chr8	55282332	12010	54369772
chr2.73705265	0.00040032	-3.72997	-0.417251	chr2	73705265	2612	73478138
chr4.120161272	0.000400366	3.72993	0.417248	chr4	120161272	6397	119240117
chr6.156718447	0.000401978	3.7287	0.417134	chr6	156718447	10022	156397313
chr19.7650226	0.000402106	-3.72861	-0.417125	chr19	7650226	23233	7585340
chr14.indel.65258768	0.000402738	3.72813	0.417081	chr14	65258768	19325	64792050
chr20.58555138	0.000403016	-3.72792	-0.417061	chr20	58555138	24368	59980083
chr12.129438086	0.000403769	3.72735	0.417009	chr12	129438086	17868	128953541
rs1583919	0.000404249	-3.72698	-0.416975	chr3	179559031	5261	179841243
chr7.97427790	0.000404338	-3.72692	-0.416969	chr7	97427790	11002	97798478
chr10.95708231	0.000404568	-3.72674	-0.416953	chr10	95708231	15021	93948474
chr19.indel.46067040	0.000404628	3.7267	0.416949	chr19	46067040	23454	45563782
rs6020179	0.000404658	3.72667	0.416947	chr20	48037683	24181	49421146
chr11.21295476	0.000404924	3.72647	0.416928	chr11	21295476	15743	21273930
chr10.21305599	0.000405086	3.72635	0.416917	chr10	21305599	14410	21016670
rs9923862	0.000405264	-3.72622	-0.416904	chr16	50613723	20943	50579812
chr9.115065803	0.000405734	3.72586	0.416872	chr9	115065803	13780	112303523
chr7.105808909	0.000406386	-3.72537	-0.416826	chr7	105808909	11042	106168463
chr7.57132116	0.000407377	3.72463	0.416757	chr7	57132116	10773	57064409
chr2.179981988	0.000407815	-3.7243	-0.416727	chr2	179981988	3314	179117261
chr7.9273118	0.00040837	-3.72388	-0.416688	chr7	9273118	10300	9233488
chr7.indel.138351274	0.000409524	3.72302	0.416609	chr7	138351274	11257	138666529
chr5.8297955	0.000409835	3.72279	0.416587	chr5	8297955	7192	8297842
chr8.118080957	0.00041051	-3.72228	-0.416541	chr8	118080957	12471	117068718
chr5.2525983	0.000412043	-3.72114	-0.416435	chr5	2525983	7061	2525869
chr6.69170141	0.000412066	3.72113	0.416434	chr6	69170141	9267	68460249
chr12.64384996	0.000412081	3.72112	0.416433	chr12	64384996	17227	63991216
chr18.62685012	0.000412178	-3.72104	-0.416426	chr18	62685012	22879	65017776
chr1.11358454	0.000412422	3.72086	0.416409	chr1	11358454	124	11298397
chr13.29773028	0.000412968	-3.72046	-0.416372	chr13	29773028	18068	29198891
chr12.60098011	0.000413355	3.72017	0.416345	chr12	60098011	17197	59704230
rs6564625	0.00041377	3.71986	0.416317	chr16	77535035	21195	77501138
rs12155713	0.000414407	3.71939	0.416273	chr8	139845609	12783	138833366
chr22.47061209	0.000414804	-3.7191	-0.416246	chr22	47061209	25262	46665312
rs12875794	0.000414876	3.71905	0.416241	chr13	47294709	18285	46720574
chr15.68268881	0.00041491	-3.71902	-0.416239	chr15	68268881	20199	67976543
chr2.122236133	0.000414926	-3.71901	-0.416238	chr2	122236133	2906	121478557
rs11160231	0.000415227	-3.71879	-0.416217	chr14	94681050	19590	1329275
rs11071719	0.000415406	-3.71866	-0.416205	chr15	61116928	20134	60824729
chr6.77180518	0.000415781	-3.71838	-0.41618	chr6	77180518	9314	76470801
rs6861751	0.000415819	-3.71835	-0.416177	chr5	73905756	7715	74609931
chr16.27844420	0.00041587	3.71832	0.416173	chr16	27844420	20892	27833099
chr10.21702407	0.000416127	3.71813	0.416156	chr10	21702407	14417	21413478
chr3.152824685	0.000416516	-3.71784	-0.41613	chr3	152824685	5069	153106896
chr17.68908583	0.000416821	-3.71762	-0.416109	chr17	68908583	22054	70912442
chr2.98477015	0.000416972	-3.71751	-0.416099	chr2	98477015	2737	97860552
chr9.14309938	0.000418657	3.71627	0.415984	chr9	14309938	13088	14309939
rs2381797	0.000419484	-3.71567	-0.415928	chr9	8420892	13000	8420892
chr2.51933782	0.000421134	3.71447	0.415817	chr2	51933782	2466	51706644
chr4.76549525	0.000421332	-3.71432	-0.415804	chr4	76549525	6079	75624341
chr8.33582731	0.000421649	-3.71409	-0.415782	chr8	33582731	11916	33725213
chr7.indel.25873473	0.000422115	-3.71375	-0.415751	chr7	25873473	10493	25833853
chr11.69403691	0.000422273	3.71364	0.415741	chr11	69403691	16039	69588923
chr11.22809706	0.000422928	-3.71316	-0.415697	chr11	22809706	15769	22788160
chr12.79306109	0.000423986	-3.7124	-0.415626	chr12	79306109	17365	78912329
chr14.100415789	0.000423995	3.71239	0.415625	chr14	100415789	19685	99949452
chr8.4914617	0.000424203	3.71224	0.415611	chr8	4914617	11583	5057095
chr1.13234098	0.000424346	-3.71214	-0.415602	chr1	13234098	142	NOALIGN
chr13.62271659	0.000424789	3.71182	0.415572	chr13	62271659	18360	61697526
chr18.indel.13505793	0.000425126	3.71158	0.41555	chr18	13505793	22456	13505794
chr17.26875144	0.000425201	-3.71152	-0.415544	chr17	26875144	21703	28548126
chr13.81258008	0.000425302	-3.71145	-0.415538	chr13	81258008	18501	80683873
chr1.234946416	0.000425524	-3.71129	-0.415523	chr1	234946416	1727	234810669
chr16.76654753	0.000425688	-3.71117	-0.415512	chr16	76654753	21178	76620856
chr7.91052578	0.000425936	-3.71099	-0.415495	chr7	91052578	10959	91423263
chr7.54477524	0.000426191	3.71081	0.415479	chr7	54477524	10756	54409831
rs6048122	0.000426708	3.71044	0.415444	chr20	2249221	23697	2268575
rs2633625	0.000426746	-3.71041	-0.415442	chr6	94687666	9447	93977948
chr5.65350157	0.000427475	3.70989	0.415393	chr5	65350157	7641	66054329
chr8.103964345	0.000427879	-3.7096	-0.415366	chr8	103964345	12383	102952117
chr9.139856174	0.000427884	3.70959	0.415366	chr9	139856174	14073	136961722
chr13.107229189	0.000428171	3.70939	0.415347	chr13	107229189	18781	106576841
rs8021642	0.000428461	3.70918	0.415328	chr14	60698686	19294	60231968
rs780855	0.000428726	-3.70899	-0.41531	chr10	16994194	14371	16952195
chr8.114436623	0.000428919	3.70885	0.415297	chr8	114436623	12445	113424394
rs17107994	0.000429462	-3.70847	-0.415261	chr1	53346224	448	52880552
chr16.12347915	0.000429512	-3.70843	-0.415258	chr16	12347915	20723	12254058
chr2.indel.219323834	0.000429682	-3.70831	-0.415247	chr2	219323834	3561	218459111
chr6.56071053	0.000429742	3.70827	0.415243	chr6	56071053	9216	56206255
chr17.15591849	0.000429857	3.70819	0.415235	chr17	15591849	21675	15688535
chr15.84550802	0.000430126	3.70799	0.415218	chr15	84550802	20287	83882050
chr17.indel.14334665	0.000430225	-3.70792	-0.415211	chr17	14334665	21646	14431348
chr12.102569422	0.000430545	3.70769	0.41519	chr12	102569422	17536	102175644
rs11216594	0.000430941	-3.70741	-0.415164	chr11	117241232	16406	117370516
chr8.8352848	0.000431798	-3.7068	-0.415107	chr8	8352848	11638	8495338
rs6436652	0.000432353	-3.70641	-0.415071	chr2	157358203	3162	156501691
rs950739	0.000432512	3.7063	0.41506	chr9	14847740	13102	14847742
rs6136111	0.000432601	-3.70623	-0.415055	chr20	17409193	23948	17428548
chr21.17828293	0.000434371	3.70498	0.414939	chr21	17828293	24477	16455973
chr11.68822490	0.000434391	-3.70497	-0.414937	chr11	68822490	16029	69055022
rs10258235	0.000434394	3.70497	0.414937	chr7	51668107	10736	51600411
chr6.indel.2037137	0.000435024	3.70452	0.414896	chr6	2037137	8630	2036903
chr1.238089635	0.000435077	3.70448	0.414892	chr1	238089635	1774	237926335
chr7.13606805	0.000435826	-3.70396	-0.414843	chr7	13606805	10348	13567180
chr1.187033700	0.000435841	-3.70395	-0.414842	chr1	187033700	1325	187064568
chr5.indel.52977004	0.000436155	3.70373	0.414822	chr5	52977004	7554	53681174
chr4.56616491	0.000436488	-3.70349	-0.4148	chr4	56616491	5960	55750325
chr21.indel.17008438	0.000436935	3.70318	0.414771	chr21	17008438	24465	15636119
rs2769152	0.000437411	3.70284	0.41474	chr9	111648278	13742	108885998
chr2.indel.211243461	0.000437718	3.70263	0.41472	chr2	211243461	3479	210378737
chr22.44389910	0.000437742	3.70261	0.414719	chr22	44389910	25220	43994030
chr9.indel.659518	0.000438043	3.7024	0.414699	chr9	659518	12855	659518
chr11.45079890	0.000438236	-3.70227	-0.414687	chr11	45079890	15973	45058339
chr12.59512599	0.000438431	3.70213	0.414674	chr12	59512599	17195	59118818
rs977749	0.000438555	3.70204	0.414666	chr11	7340987	15559	7319756
chr2.66895252	0.000438973	-3.70175	-0.414639	chr2	66895252	2553	66668120
chr14.62751043	0.000439689	3.70125	0.414592	chr14	62751043	19315	62284325
chr4.60595120	0.000440692	3.70055	0.414528	chr4	60595120	5990	59729402
chr3.141949015	0.000440963	3.70036	0.41451	chr3	141949015	4962	142230173
chr15.88450377	0.000441096	-3.70027	-0.414501	chr15	88450377	20331	87907146
chr4.42792343	0.000441206	-3.70019	-0.414494	chr4	42792343	5911	42790326
chr7.142706141	0.000441653	-3.69988	-0.414466	chr7	142706141	11293	143009054
chr5.136659143	0.000442036	3.69962	0.414441	chr5	136659143	8136	137323454
chr11.indel.97396263	0.000442065	-3.6996	-0.414439	chr11	97396263	16254	97525263
rs853943	0.000442101	-3.69957	-0.414437	chr10	120154241	15207	118394729
rs11465879	0.000442264	3.69946	0.414426	chr3	10216975	4026	10175291
chr5.29476886	0.000442991	3.69895	0.414379	chr5	29476886	7393	29476779
chr3.196677054	0.000444683	3.69778	0.414271	chr3	196677054	5472	196950183
chr13.112782216	0.000444906	-3.69763	-0.414257	chr13	112782216	18876	112127902
chr12.96047661	0.000445163	-3.69745	-0.41424	chr12	96047661	17481	95653885
chr8.98373490	0.000446109	3.6968	0.41418	chr8	98373490	12331	97361262
chr14.54737923	0.000446343	-3.69664	-0.414165	chr14	54737923	19240	54271205
chr5.2656160	0.000446494	-3.69654	-0.414155	chr5	2656160	7062	2656046
rs780879	0.000446982	-3.6962	-0.414124	chr12	114695554	17644	114257749
rs16882609	0.000447016	3.69618	0.414122	chr5	53626540	7558	54330710
chr17.68027677	0.000447733	3.69569	0.414076	chr17	68027677	22034	70031536
chr1.1659600	0.000448287	-3.69531	-0.414041	chr1	1659600	2	1728161
chr5.101052237	0.000448459	3.69519	0.41403	chr5	101052237	7894	101716533
chr11.5931177	0.00044873	-3.695	-0.414013	chr11	5931177	15534	5909947
chr14.25835781	0.000448842	-3.69493	-0.414006	chr14	25835781	19004	25366575
chr3.195336082	0.00044904	3.69479	0.413993	chr3	195336082	5451	195609211
chr14.60691399	0.00044931	3.69461	0.413976	chr14	60691399	19293	60224681
chr4.102750583	0.000449468	-3.6945	-0.413966	chr4	102750583	6269	101829426
rs6845696	0.000449709	-3.69433	-0.413951	chr4	11232820	5616	11231196
rs17491260	0.000449755	3.6943	0.413948	chr2	36783437	2324	36556294
chr17.21877533	0.000449957	3.69416	0.413935	chr17	21877533	21692	22350927
chr19.44171075	0.000450237	3.69397	0.413917	chr19	44171075	23443	43666923
chr14.47903295	0.000450263	3.69396	0.413915	chr14	47903295	19189	47434092
rs11188122	0.000450308	-3.69393	-0.413913	chr10	82791412	14902	81031656
chr2.36253689	0.000450497	-3.6938	-0.413901	chr2	36253689	2318	36026546
chr6.166160395	0.000450776	-3.69361	-0.413883	chr6	166160395	10140	165746907
chr7.131268785	0.000450815	3.69358	0.41388	chr7	131268785	11191	131584026
chr2.6311526	0.000451086	3.6934	0.413863	chr2	6311526	2004	6171394
rs8120096	0.000451501	-3.69311	-0.413837	chr20	17467506	23950	17486861
rs17108071	0.000451565	3.69307	0.413833	chr14	78234251	19427	77767908
rs12878320	0.000451729	-3.69296	-0.413823	chr14	24398819	18982	23929610
chr14.104310237	0.000451993	-3.69278	-0.413806	chr14	104310237	19720	103843900
chr18.29502321	0.000452515	-3.69242	-0.413773	chr18	29502321	22569	31922358
chr12.indel.13751288	0.000452942	-3.69213	-0.413746	chr12	13751288	16857	13598354
chr15.78435385	0.000453864	3.69151	0.413688	chr15	78435385	20248	78143043
chr17.28318252	0.000454875	3.69083	0.413625	chr17	28318252	21714	29991234
chr8.15942700	0.000455211	-3.6906	-0.413604	chr8	15942700	11718	16085191
chr10.54556080	0.000455379	-3.69048	-0.413593	chr10	54556080	14631	52796320
rs12106443	0.000455821	3.69019	0.413565	chr21	16008108	24450	14635787
chr2.208279847	0.000456067	3.69002	0.41355	chr2	208279847	3463	207415123
chr2.209338990	0.000456147	-3.68997	-0.413545	chr2	209338990	3472	208474265
chr10.indel.66718173	0.000458389	3.68846	0.413405	chr10	66718173	14744	64958415
chr2.39729058	0.000458524	-3.68837	-0.413396	chr2	39729058	2351	39501917
chr17.2738485	0.000459134	3.68796	0.413359	chr17	2738485	21439	2835191
chr17.47149860	0.000459137	-3.68796	-0.413358	chr17	47149860	21848	49072498
chr11.indel.132708151	0.000459853	-3.68748	-0.413314	chr11	132708151	16631	132838256
rs1322175	0.000460471	-3.68707	-0.413275	chr10	115213268	15153	113453509
chr1.215935780	0.000460805	-3.68684	-0.413255	chr1	215935780	1573	215762438
chr1.224726424	0.000461195	-3.68658	-0.413231	chr1	224726424	1625	224538722
chr9.26369656	0.000461442	3.68642	0.413215	chr9	26369656	13234	26369658
chr7.70200507	0.000461755	-3.68621	-0.413196	chr7	70200507	10810	70735521
chr14.58750034	0.000462607	3.68564	0.413143	chr14	58750034	19286	58283316
chr11.28434552	0.000463088	-3.68532	-0.413113	chr11	28434552	15826	28413005
chr7.146049388	0.000463382	3.68513	0.413095	chr7	146049388	11314	146352296
chr1.238437708	0.000464542	3.68436	0.413024	chr1	238437708	1781	238274408
chr11.73011676	0.000464674	-3.68427	-0.413016	chr11	73011676	16070	73300631
chr19.17589209	0.000465012	-3.68405	-0.412995	chr19	17589209	23315	17478400
chr9.131697028	0.000465119	-3.68398	-0.412988	chr9	131697028	13953	128934749
chr22.indel.20971666	0.000465281	3.68387	0.412978	chr22	20971666	24913	20617379
chr10.76166857	0.000466021	-3.68338	-0.412933	chr10	76166857	14832	74407099
chr21.21200641	0.000466105	3.68333	0.412928	chr21	21200641	24536	19828327
chr1.indel.153264265	0.000466209	-3.68326	-0.412921	chr1	153264265	1036	153291789
chr22.indel.31199530	0.000466689	-3.68294	-0.412892	chr22	31199530	25043	30803543
chr14.35488295	0.000466711	-3.68293	-0.412891	chr14	35488295	19110	35019089
chr3.70673428	0.000467065	-3.68269	-0.412869	chr3	70673428	4523	70624277
chr19.62922491	0.000467824	-3.68219	-0.412822	chr19	62922491	23647	NOALIGN
chr21.26357465	0.000468198	-3.68195	-0.4128	chr21	26357465	24594	24985153
chr16.83469773	0.0004689	-3.68149	-0.412757	chr16	83469773	21334	83436168
rs4701133	0.000469119	3.68134	0.412743	chr5	178930298	8565	179503297
chr17.64850372	0.000469341	3.6812	0.41273	chr17	64850372	21991	66854254
rs1487283	0.000469359	3.68119	0.412729	chr12	70754307	17307	70360527
chr2.238802972	0.000469773	3.68092	0.412703	chr2	238802972	3802	237894330
chr2.26389231	0.000469869	-3.68085	-0.412698	chr2	26389231	2237	26166362
chr8.indel.136249083	0.000470062	3.68073	0.412686	chr8	136249083	12734	135236840
rs2673593	0.000470081	3.68071	0.412685	chr8	133513524	12685	132501277
rs2938914	0.000470578	3.68039	0.412654	chr9	80322984	13434	77708068
chr14.94477219	0.000470663	3.68033	0.412649	chr14	94477219	19588	1125435
rs7848841	0.000470758	3.68027	0.412643	chr9	118792975	13829	116030696
chr19.49608450	0.000470891	-3.68018	-0.412635	chr19	49608450	23477	49105193
chr8.63910410	0.000471242	-3.67995	-0.412614	chr8	63910410	12082	62997851
chr10.61732413	0.000471577	3.67974	0.412594	chr10	61732413	14710	59972655
chr12.117529467	0.000472147	-3.67936	-0.412559	chr12	117529467	17683	117091662
chr16.2605760	0.000472847	-3.67891	-0.412517	chr16	2605760	20565	2555759
rs6662321	0.000473005	-3.67881	-0.412507	chr1	46992646	421	46526974
chr17.11098906	0.000473456	-3.67851	-0.41248	chr17	11098906	21571	11195589
rs7175033	0.00047474	-3.67768	-0.412402	chr15	79219504	20262	78927162
rs9641218	0.000474844	-3.67761	-0.412396	chr7	76882384	10836	77253067
chr7.16403361	0.000475345	-3.67729	-0.412366	chr7	16403361	10385	16363736
chr6.166816337	0.000476311	-3.67666	-0.412308	chr6	166816337	10148	166402849
chr8.2032095	0.0004766	-3.67647	-0.41229	chr8	2032095	11511	267305
chr13.indel.79929781	0.000476794	3.67635	0.412279	chr13	79929781	18495	79355646
chr12.123337740	0.000476847	-3.67631	-0.412275	chr12	123337740	17715	122853193
chr1.88424695	0.000476911	3.67627	0.412272	chr1	88424695	770	87959012
chr16.indel.83367004	0.000477755	3.67573	0.412221	chr16	83367004	21333	83333399
chr2.indel.106571968	0.000477817	3.67569	0.412217	chr2	106571968	2790	105955512
chr8.11511289	0.000478028	-3.67555	-0.412204	chr8	11511289	11669	11653780
chr16.56491244	0.000478343	3.67535	0.412186	chr16	56491244	21032	56457332
chr1.170381087	0.000478652	-3.67515	-0.412167	chr1	170381087	1216	170411946
chr10.92479883	0.000479723	3.67446	0.412103	chr10	92479883	14988	90720126
chr1.164254254	0.000479786	-3.67442	-0.412099	chr1	164254254	1150	164285017
chr7.3706628	0.000480001	-3.67428	-0.412086	chr7	3706628	10225	3666996
rs2374734	0.000480331	-3.67407	-0.412067	chr12	106830676	17578	106436898
chr19.40122296	0.000480468	3.67398	0.412058	chr19	40122296	23423	39631656
chr4.115655082	0.000480664	3.67386	0.412047	chr4	115655082	6373	114733926
chr1.97521874	0.000481517	-3.67331	-0.411996	chr1	97521874	825	97056318
chr15.83257043	0.000481685	-3.67321	-0.411986	chr15	83257043	20274	377398
chr3.15149521	0.000482444	3.67272	0.411941	chr3	15149521	4082	15108014
rs9459093	0.000482837	-3.67247	-0.411917	chr6	158344681	10039	157923649
chr7.128563952	0.000483165	-3.67226	-0.411898	chr7	128563952	11165	128923898
rs12624916	0.000483831	3.67184	0.411858	chr20	1243639	23680	1262995
chr5.38646981	0.000483898	3.67179	0.411854	chr5	38646981	7505	38646879
chr18.10097505	0.000484383	-3.67148	-0.411826	chr18	10097505	22407	10097508
chr19.7095021	0.000485041	-3.67107	-0.411787	chr19	7095021	23225	7095010
chr16.15390066	0.000485053	3.67106	0.411786	chr16	15390066	20760	15296209
chr10.72906993	0.000485702	3.67065	0.411747	chr10	72906993	14822	71147236
chr8.indel.103599168	0.000485811	3.67058	0.411741	chr8	103599168	12374	102586940
chr6.110858729	0.000485956	-3.67049	-0.411733	chr6	110858729	9581	110537526
chr2.7893480	0.000486037	-3.67043	-0.411728	chr2	7893480	2033	7753349
chr12.107719114	0.000486043	3.67043	0.411727	chr12	107719114	17584	107325337
chr15.26841210	0.000486068	-3.67041	-0.411726	chr15	26841210	19829	26596063
chr4.71261854	0.000486776	-3.66997	-0.411684	chr4	71261854	6050	70396137
chr1.245258805	0.000487668	-3.6694	-0.411631	chr1	245258805	1886	245095503
rs353628	0.000487849	3.66929	0.411621	chr11	35145083	15883	35123536
chr11.88383592	0.000488088	-3.66914	-0.411607	chr11	88383592	16183	88650424
chr3.17152670	0.000488109	3.66912	0.411606	chr3	17152670	4101	17111178
chr12.2679486	0.000488352	-3.66897	-0.411591	chr12	2679486	16697	2570320
chr8.27519998	0.000488831	3.66867	0.411563	chr8	27519998	11865	27662481
chr18.656963	0.000488888	-3.66863	-0.41156	chr18	656963	22206	656963
chr4.187373121	0.000489004	-3.66856	-0.411553	chr4	187373121	6975	186451967
chr1.202322736	0.000489006	-3.66856	-0.411553	chr1	202322736	1429	202353608
chr2.11171112	0.000489201	3.66843	0.411541	chr2	11171112	2080	11030986
chr20.10212653	0.00048924	3.66841	0.411539	chr20	10212653	23851	10232005
chr16.27028702	0.000489887	3.668	0.411501	chr16	27028702	20883	27017381
chr10.104921881	0.000489928	-3.66798	-0.411499	chr10	104921881	15069	103162124
chr12.93402260	0.000490186	-3.66781	-0.411484	chr12	93402260	17456	93008484
chr6.130994697	0.00049024	3.66778	0.41148	chr6	130994697	9730	130673552
rs16977040	0.000490563	3.66758	0.411461	chr17	67549739	22023	69553598
rs8141506	0.000491121	3.66723	0.411429	chr22	26357932	25019	25961966
rs11125123	0.000491205	-3.66717	-0.411424	chr2	47213314	2427	46986175
chr9.2789115	0.000491838	3.66678	0.411387	chr9	2789115	12904	2789115
rs1274758	0.000492171	-3.66657	-0.411367	chr14	68228710	19339	67761993
rs445403	0.000492711	-3.66623	-0.411336	chr5	82642878	7798	83347059
rs1497786	0.000492736	-3.66621	-0.411334	chr4	82874963	6125	81953810
chr19.37202109	0.000493144	-3.66596	-0.411311	chr19	37202109	23395	36711207
rs9658562	0.000493507	3.66573	0.41129	chr12	116136440	17663	115698635
chr9.110969445	0.000493516	3.66573	0.411289	chr9	110969445	13733	108207165
chr4.30550768	0.000493727	-3.66559	-0.411277	chr4	30550768	5809	30549146
chr12.98329962	0.00049388	-3.6655	-0.411268	chr12	98329962	17502	97936184
chr9.7976731	0.000493926	-3.66547	-0.411265	chr9	7976731	12990	7976731
chr3.191270710	0.000494181	-3.66531	-0.41125	chr3	191270710	5398	191552921
chr3.132923416	0.000494567	3.66507	0.411228	chr3	132923416	4894	133204572
rs1502593	0.000494576	-3.66506	-0.411227	chr10	102099192	15058	100339435
chr14.indel.21067616	0.000494794	3.66493	0.411215	chr14	21067616	18923	20599457
rs17125399	0.00049535	3.66458	0.411182	chr12	60518098	17199	60124317
rs2825969	0.000495768	3.66432	0.411158	chr21	20342747	24516	18970429
chr7.133387209	0.000496162	-3.66408	-0.411135	chr7	133387209	11200	133702456
rs697937	0.000496192	3.66406	0.411133	chr3	55139046	4360	55105019
chr2.68526787	0.000497664	3.66314	0.411048	chr2	68526787	2571	68299655
chr16.27094314	0.00049767	-3.66314	-0.411048	chr16	27094314	20885	27082993
chr3.157081360	0.00049773	3.6631	0.411044	chr3	157081360	5093	157363571
rs17050899	0.000498197	-3.66281	-0.411017	chr4	131350033	6461	130428878
chr16.77740777	0.000498277	3.66276	0.411013	chr16	77740777	21207	77706880
chr6.105862063	0.000499108	3.66225	0.410965	chr6	105862063	9521	105414188
rs4655422	0.000500985	-3.66109	-0.410857	chr1	211726698	1518	211553356
chr1.88755779	0.000501514	-3.66077	-0.410826	chr1	88755779	772	88290096
chr10.126022969	0.000502046	-3.66044	-0.410796	chr10	126022969	15273	124334400
chr18.36437960	0.000502115	3.6604	0.410792	chr18	36437960	22614	38857996
chr4.117549162	0.000503425	-3.65959	-0.410717	chr4	117549162	6380	116628006
chr21.38822433	0.000503493	3.65955	0.410713	chr21	38822433	24725	37450131
rs7677596	0.000503643	3.65946	0.410704	chr4	60525547	5989	59659829
chr10.indel.131140166	0.000503787	-3.65937	-0.410696	chr10	131140166	15389	129341902
chr1.167343043	0.000504077	-3.65919	-0.41068	chr1	167343043	1190	167373806
chr12.84264946	0.000504114	3.65917	0.410678	chr12	84264946	17393	83871167
chr4.indel.63192802	0.000504149	-3.65915	-0.410676	chr4	63192802	6008	62327084
chr1.172586847	0.000505423	-3.65837	-0.410603	chr1	172586847	1225	172617707
chr5.123199912	0.000505516	3.65831	0.410598	chr5	123199912	8040	123864218
chr16.18868555	0.000505646	-3.65823	-0.41059	chr16	18868555	20785	18857233
rs3896087	0.000505943	3.65805	0.410573	chr12	41901539	17089	41507737
chr11.130266464	0.000506005	-3.65801	-0.41057	chr11	130266464	16581	130396569
chr3.79709998	0.000506237	3.65787	0.410556	chr3	79709998	4604	79660848
chr14.54098041	0.000507038	-3.65738	-0.410511	chr14	54098041	19233	53631323
chr5.17366919	0.00050717	-3.6573	-0.410503	chr5	17366919	7304	17366810
chr15.19838823	0.000507293	3.65723	0.410496	chr15	19838823	19735	NOALIGN
chr1.59312216	0.000507341	-3.6572	-0.410494	chr1	59312216	526	58846544
chr2.123540570	0.000507508	3.6571	0.410484	chr2	123540570	2917	122782994
chr5.87134229	0.000507606	-3.65704	-0.410479	chr5	87134229	7826	87838412
chr12.128217408	0.00050822	-3.65666	-0.410444	chr12	128217408	17834	127732863
chr6.6328302	0.000508545	3.65647	0.410425	chr6	6328302	8712	6328069
chr8.25761174	0.000509164	3.65609	0.41039	chr8	25761174	11846	25903658
chr8.1040902	0.00050933	3.65599	0.410381	chr8	1040902	11497	1090902
chr3.143257718	0.000509569	-3.65585	-0.410367	chr3	143257718	4972	143538876
rs10932401	0.000509923	3.65563	0.410347	chr2	212361674	3489	211496949
chr19.1298393	0.000510443	-3.65532	-0.410318	chr19	1298393	23142	1298394
chr5.149437876	0.00051072	-3.65515	-0.410302	chr5	149437876	8241	150058313
chr3.118407902	0.000510837	-3.65508	-0.410296	chr3	118407902	4805	118689055
rs7068936	0.000511386	3.65475	0.410265	chr10	69296222	14769	67536464
rs1428373	0.000511726	3.65454	0.410245	chr6	39258076	9055	39290300
chr4.150065851	0.000512131	-3.6543	-0.410223	chr4	150065851	6594	149144699
chr12.5052488	0.000512259	3.65422	0.410215	chr12	5052488	16742	4943322
chr22.36011361	0.000512269	-3.65421	-0.410215	chr22	36011361	25131	35615314
chr2.233761715	0.000512478	3.65409	0.410203	chr2	233761715	3717	232897005
chr14.105789973	0.000513212	3.65365	0.410162	chr14	105789973	19723	105323636
rs7020058	0.000513968	-3.65319	-0.410119	chr9	6701363	12969	6701363
chr6.indel.151679972	0.000514395	-3.65293	-0.410095	chr6	151679972	9943	151358837
chr7.2915757	0.000514474	-3.65289	-0.410091	chr7	2915757	10215	2876123
chr4.187130132	0.000515505	3.65227	0.410033	chr4	187130132	6968	186208978
chr6.indel.51559597	0.000515727	3.65213	0.410021	chr6	51559597	9174	51694799
chr6.49800025	0.000515863	-3.65205	-0.410013	chr6	49800025	9167	49832312
rs4793776	0.000517663	-3.65098	-0.409913	chr17	50101821	21863	52024461
chr3.32342243	0.000517734	3.65093	0.409909	chr3	32342243	4248	32300751
chr18.49042644	0.000518081	3.65073	0.409889	chr18	49042644	22728	51516274
chr3.61940115	0.000518166	3.65068	0.409885	chr3	61940115	4428	61954441
chr3.15416000	0.000518271	3.65061	0.409879	chr3	15416000	4086	15374493
chr22.20903624	0.000518599	-3.65042	-0.40986	chr22	20903624	24910	20549337
chr6.151766581	0.000518853	-3.65027	-0.409846	chr6	151766581	9944	151445446
chr13.38860969	0.000519284	-3.65001	-0.409822	chr13	38860969	18186	38286832
chr11.92497251	0.000519709	3.64976	0.409799	chr11	92497251	16208	92764085
chr9.76495069	0.000519718	3.64975	0.409798	chr9	76495069	13380	73880153
rs1474874	0.000519804	3.6497	0.409793	chr20	35619250	24051	36990847
rs9957861	0.000520033	3.64956	0.409781	chr18	13377626	22454	13377627
chr20.59237198	0.000520167	3.64948	0.409773	chr20	59237198	24385	60662140
chr9.indel.71137962	0.000520673	-3.64918	-0.409745	chr9	71137962	13350	68523046
chr9.127581686	0.000520868	-3.64907	-0.409734	chr9	127581686	13906	124819407
chr5.138004222	0.000520928	-3.64903	-0.409731	chr5	138004222	8138	138668533
rs17116350	0.000521124	-3.64892	-0.40972	chr10	105783740	15074	104023982
chr3.124122966	0.00052193	3.64844	0.409676	chr3	124122966	4834	124404119
rs1841968	0.000522855	-3.64789	-0.409624	chr15	46830211	20018	46538013
chr16.indel.53939388	0.000523378	3.64758	0.409595	chr16	53939388	20992	53905476
rs2728954	0.000523478	-3.64752	-0.40959	chr3	22258295	4142	22216803
chr13.81288155	0.000523564	-3.64747	-0.409585	chr13	81288155	18502	80714020
chr9.88453288	0.000523928	-3.64726	-0.409565	chr9	88453288	13527	85838373
rs11007728	0.000524011	-3.64721	-0.40956	chr10	30086504	14498	29797575
chr21.44784249	0.000524404	3.64698	0.409539	chr21	44784249	24822	43364369
rs1870307	0.00052516	3.64653	0.409497	chr6	6303788	8711	6303555
rs722278	0.000525856	3.64612	0.409459	chr7	103382599	11021	103742152
chr12.indel.74744568	0.000526503	-3.64574	-0.409423	chr12	74744568	17330	74350788
chr7.147057743	0.000526849	-3.64554	-0.409404	chr7	147057743	11329	147360651
chr2.53356086	0.000527194	3.64533	0.409385	chr2	53356086	2475	53128948
chr1.109399345	0.000527383	3.64522	0.409375	chr1	109399345	908	108856723
chr5.3439979	0.000527777	-3.64499	-0.409353	chr5	3439979	7087	3439865
chr12.116699276	0.000527835	3.64496	0.40935	chr12	116699276	17671	116261471
rs4839469	0.000528065	-3.64482	-0.409338	chr1	116007946	968	115465325
chr16.83032386	0.000528453	-3.6446	-0.409316	chr16	83032386	21322	82998781
rs1823326	0.000528729	-3.64443	-0.409301	chr14	84074345	19472	83608001
rs16941009	0.000529013	-3.64427	-0.409286	chr12	109753480	17589	109315675
chr3.150895521	0.000529048	-3.64425	-0.409284	chr3	150895521	5047	151177734
chr4.168513051	0.000529648	-3.6439	-0.409251	chr4	168513051	6733	167591900
chr9.505161	0.000530574	3.64336	0.409201	chr9	505161	12854	505161
chr8.131857168	0.000530683	3.64329	0.409195	chr8	131857168	12662	130844922
chr17.40616915	0.000531243	3.64297	0.409164	chr17	40616915	21814	42464897
rs4430933	0.000531619	-3.64275	-0.409144	chr2	66603114	2548	66375982
rs1759367	0.000531662	3.64272	0.409141	chr10	59488946	14686	57729186
chr22.38064072	0.000532075	-3.64248	-0.409119	chr22	38064072	25150	37668065
chr1.153026937	0.000532126	-3.64245	-0.409116	chr1	153026937	1032	153054461
rs1011863	0.000532704	-3.64212	-0.409085	chr15	29994909	19856	29702705
rs1907986	0.000532869	-3.64202	-0.409076	chr4	4870309	5515	4868582
chr8.70095002	0.000533093	-3.64189	-0.409063	chr8	70095002	12122	69182767
rs744675	0.000533598	-3.6416	-0.409036	chr5	138019751	8139	138684062
chr8.138642792	0.000533633	-3.64158	-0.409034	chr8	138642792	12758	137630549
chr8.21196740	0.000533929	3.64141	0.409018	chr8	21196740	11799	21339229
rs2626453	0.000535186	-3.64068	-0.40895	chr14	41950387	19159	41481184
chr22.18336885	0.000535945	-3.64024	-0.408909	chr22	18336885	24883	17854119
chr3.171398224	0.000536284	-3.64004	-0.408891	chr3	171398224	5163	171680434
chr8.indel.14687909	0.000536939	3.63967	0.408855	chr8	14687909	11706	14830400
chr10.102626595	0.000537038	-3.63961	-0.40885	chr10	102626595	15063	100866838
rs17451490	0.000537974	-3.63907	-0.408799	chr7	30190072	10533	30150456
chr12.129281979	0.000538815	-3.63859	-0.408754	chr12	129281979	17864	128797434
chr8.119193188	0.00053889	3.63854	0.40875	chr8	119193188	12482	118180949
chr7.121576420	0.000539241	-3.63834	-0.408731	chr7	121576420	11129	121936366
chr7.109301268	0.000539476	3.63821	0.408719	chr7	109301268	11069	109661211
rs1856582	0.000539721	-3.63806	-0.408706	chr10	20815437	14406	20526508
chr4.181550467	0.000539979	3.63792	0.408692	chr4	181550467	6869	180629314
chr6.147007055	0.000540033	3.63789	0.408689	chr6	147007055	9873	146685919
chr11.indel.80302601	0.000540089	-3.63785	-0.408686	chr11	80302601	16136	80591557
chr8.24767914	0.000540197	-3.63779	-0.40868	chr8	24767914	11836	24910401
chr6.124339211	0.000540957	-3.63736	-0.408639	chr6	124339211	9671	124018066
chr10.59754057	0.00054123	3.6372	0.408625	chr10	59754057	14689	57994297
chr1.indel.80729245	0.000541268	-3.63718	-0.408623	chr1	80729245	698	80263560
chr10.130745469	0.000541472	-3.63706	-0.408612	chr10	130745469	15375	128947205
chr12.indel.80187016	0.000541999	3.63676	0.408583	chr12	80187016	17369	79793236
chr3.131266587	0.000542529	3.63646	0.408555	chr3	131266587	4885	131547743
chr4.indel.181488999	0.000542687	3.63637	0.408547	chr4	181488999	6867	180567846
chr1.16738620	0.00054297	-3.63621	-0.408532	chr1	16738620	191	16412125
rs1746486	0.000543013	3.63618	0.408529	chr10	95039405	15004	93279648
rs9521392	0.000543122	-3.63612	-0.408523	chr13	108924631	18816	108272283
chr8.62195462	0.000543773	3.63575	0.408489	chr8	62195462	12072	61282903
rs11697929	0.000544105	-3.63556	-0.408471	chr20	53959428	24268	55342889
chr5.110167330	0.000544444	3.63537	0.408453	chr5	110167330	7942	110831631
chr2.72145075	0.00054482	3.63515	0.408433	chr2	72145075	2607	71917945
chr7.55773851	0.000545761	3.63462	0.408383	chr7	55773851	10771	55706158
rs4528883	0.000546141	3.6344	0.408363	chr3	99270690	4648	99551846
chr1.236049398	0.000546265	3.63433	0.408356	chr1	236049398	1749	235886098
chr21.20807290	0.000546514	-3.63419	-0.408343	chr21	20807290	24526	19434973
rs4749583	0.000546683	-3.63409	-0.408334	chr10	31019618	14512	30730689
chr3.189940371	0.000547251	3.63377	0.408304	chr3	189940371	5374	190222582
chr4.142164958	0.000547603	-3.63357	-0.408285	chr4	142164958	6540	141243804
rs13222640	0.000547845	3.63344	0.408272	chr7	105473908	11039	105833462
chr1.80877435	0.000548514	3.63306	0.408237	chr1	80877435	699	80411750
chr1.indel.244181980	0.000548575	-3.63302	-0.408234	chr1	244181980	1878	244018678
chr9.86024278	0.000549	3.63278	0.408211	chr9	86024278	13498	83409363
chr19.48552989	0.000549882	-3.63229	-0.408165	chr19	48552989	23468	48049732
chr22.45410116	0.000550659	-3.63185	-0.408124	chr22	45410116	25230	45014235
chr4.indel.163307592	0.000550748	3.6318	0.408119	chr4	163307592	6685	162386440
chr5.30526400	0.000551334	-3.63147	-0.408088	chr5	30526400	7405	30526293
chr1.67546076	0.00055153	-3.63136	-0.408078	chr1	67546076	616	67080393
chr4.112016818	0.000551832	-3.63119	-0.408062	chr4	112016818	6341	111095662
chr1.244069346	0.000551961	3.63112	0.408055	chr1	244069346	1876	243906044
chr6.156559016	0.000552289	3.63093	0.408038	chr6	156559016	10020	156237882
rs6482833	0.000552451	-3.63084	-0.408029	chr10	129069643	15331	127271379
chr2.71546391	0.000552511	-3.63081	-0.408026	chr2	71546391	2599	71319261
rs1749143	0.000552708	-3.6307	-0.408016	chr6	4942510	8677	4942276
chr12.130663592	0.000552787	-3.63065	-0.408012	chr12	130663592	17890	130179047
chr18.42583222	0.000553145	-3.63045	-0.407993	chr18	42583222	22661	45003257
chr16.11401706	0.000553221	3.63041	0.407989	chr16	11401706	20713	11307849
chr17.indel.17152081	0.000553239	-3.6304	-0.407988	chr17	17152081	21680	17248767
rs1431476	0.000553559	-3.63022	-0.407971	chr9	102988579	13642	100226297
rs6473403	0.000553724	-3.63013	-0.407962	chr8	84094051	12243	83181816
rs16998145	0.000553912	3.63002	0.407952	chr21	39996714	24739	38624790
chr3.59535499	0.000554023	-3.62996	-0.407947	chr3	59535499	4389	59549773
chr9.123978107	0.0005541	-3.62992	-0.407943	chr9	123978107	13881	121215829
rs3765966	0.000554212	3.62985	0.407937	chr1	8934309	100	8874250
chr15.28264215	0.000554236	-3.62984	-0.407935	chr15	28264215	19847	28019069
chr17.10042030	0.000554545	3.62967	0.407919	chr17	10042030	21552	10138713
chr15.64881192	0.000555265	-3.62926	-0.407882	chr15	64881192	20158	64588993
chr18.61224578	0.000555524	-3.62912	-0.407868	chr18	61224578	22864	63557345
chr9.96181546	0.000555807	-3.62896	-0.407853	chr9	96181546	13600	93419264
rs4295393	0.000556338	-3.62867	-0.407825	chr5	12763129	7255	12763017
chr20.59591665	0.000556591	-3.62853	-0.407812	chr20	59591665	24390	61016609
chr7.106037382	0.000556701	3.62846	0.407807	chr7	106037382	11045	106396936
chr22.43161450	0.000556737	-3.62844	-0.407805	chr22	43161450	25183	42765444
chr2.140701850	0.000557287	-3.62814	-0.407776	chr2	140701850	3054	139944281
chr17.46073343	0.000557391	-3.62808	-0.407771	chr17	46073343	21838	47995977
chr2.11981351	0.00055812	3.62767	0.407733	chr2	11981351	2093	11841225
chr5.indel.99259733	0.000558955	3.62721	0.407689	chr5	99259733	7887	99924029
rs7819514	0.000559553	3.62688	0.407658	chr8	93273618	12285	92261390
chr4.69224456	0.000559728	-3.62678	-0.407649	chr4	69224456	6043	68358738
chr6.159126914	0.000559891	-3.62669	-0.40764	chr6	159126914	10043	158705882
rs1503229	0.000560629	-3.62628	-0.407602	chr2	68038028	2568	67810896
rs4763145	0.000560863	3.62615	0.40759	chr12	62956255	17213	62562475
chr12.17755395	0.000561001	-3.62608	-0.407583	chr12	17755395	16895	17602461
chr2.3298794	0.000561373	3.62587	0.407564	chr2	3298794	1948	3295023
chr6.33503500	0.000561386	-3.62586	-0.407563	chr6	33503500	9017	33535723
rs10432438	0.000561551	3.62577	0.407554	chr2	206161103	3446	205296379
chr1.155453798	0.000561793	3.62564	0.407542	chr1	155453798	1046	155484007
chr18.43924573	0.000561837	3.62561	0.407539	chr18	43924573	22672	46344610
rs8117260	0.000564193	3.62432	0.407418	chr20	53803210	24267	55186671
chr3.indel.20607222	0.000564391	-3.62421	-0.407408	chr3	20607222	4117	20565730
chr16.8342714	0.000564409	-3.6242	-0.407407	chr16	8342714	20674	8292712
chr18.72333178	0.000564528	3.62413	0.407401	chr18	72333178	23055	NOALIGN
chr6.111183765	0.000564898	-3.62393	-0.407381	chr6	111183765	9585	110862562
chr9.85875244	0.000564997	3.62387	0.407376	chr9	85875244	13495	83260329
rs11623710	0.000565017	3.62386	0.407375	chr14	50764011	19206	50297293
chr6.57283681	0.0005655	3.6236	0.40735	chr6	57283681	9225	57418883
rs4151188	0.000565881	3.62339	0.407331	chr14	60317246	19292	59850528
chr19.indel.49012024	0.000566061	-3.62329	-0.407322	chr19	49012024	23472	48508767
chr13.indel.27292614	0.000566306	-3.62316	-0.407309	chr13	27292614	18033	26718477
chr1.97393781	0.000566731	-3.62292	-0.407287	chr1	97393781	824	96928225
rs2748413	0.000567206	-3.62266	-0.407263	chr8	142568468	12821	141558368
chr2.66530	0.000567346	-3.62259	-0.407256	chr2	66530	1905	66530
chr6.indel.95466378	0.000567352	-3.62258	-0.407255	chr6	95466378	9453	94756660
rs2053079	0.000567794	-3.62234	-0.407233	chr19	35679263	23376	35188360
chr10.123869317	0.000568242	3.6221	0.40721	chr10	123869317	15252	122109802
chr8.4023647	0.000568594	-3.6219	-0.407192	chr8	4023647	11555	4166125
chr6.19595020	0.000568618	-3.62189	-0.40719	chr6	19595020	8885	19594789
chr7.157798481	0.000568688	3.62185	0.407187	chr7	157798481	11483	158005789
chr10.1854455	0.000570507	3.62086	0.407094	chr10	1854455	14094	1812261
chr10.72484612	0.000570706	-3.62075	-0.407084	chr10	72484612	14813	70724856
chr12.102144697	0.000571171	3.6205	0.40706	chr12	102144697	17530	101750919
rs11151061	0.000571265	3.62045	0.407055	chr18	73328708	23083	75616753
rs7625590	0.000572467	-3.6198	-0.406994	chr3	126349765	4858	126630922
chr2.142928879	0.000572729	3.61965	0.406981	chr2	142928879	3076	142171310
chr10.129614941	0.000573989	3.61897	0.406916	chr10	129614941	15349	127816677
chr12.24672313	0.000574187	3.61886	0.406906	chr12	24672313	16963	24519379
chr21.24045161	0.000574269	3.61882	0.406902	chr21	24045161	24571	22672841
chr4.139884084	0.000574312	-3.6188	-0.4069	chr4	139884084	6514	138962930
rs10141650	0.000575563	3.61812	0.406837	chr14	77736830	19424	77270487
chr21.19054996	0.000575582	-3.61811	-0.406836	chr21	19054996	24502	17682678
chr2.142205545	0.000575742	3.61802	0.406828	chr2	142205545	3068	141447976
rs1077577	0.000576172	-3.61779	-0.406806	chr20	56520675	24324	57945619
rs1189151	0.000576391	3.61767	0.406795	chr14	55964728	19255	55498010
chr5.91958701	0.000576437	-3.61765	-0.406792	chr5	91958701	7847	92622994
chr10.25812997	0.000576458	3.61764	0.406791	chr10	25812997	14447	25524068
chr13.18857848	0.000577819	-3.61691	-0.406723	chr13	18857848	17902	NOALIGN
rs8086302	0.00057827	3.61666	0.4067	chr18	43538538	22668	45958572
chr7.5240209	0.000579485	-3.61601	-0.406639	chr7	5240209	10242	5200578
chr14.21806527	0.000579553	3.61597	0.406635	chr14	21806527	18942	21338368
chr12.127390082	0.000579964	3.61575	0.406615	chr12	127390082	17808	126905536
chr21.indel.17504620	0.000581143	3.61512	0.406555	chr21	17504620	24470	16132300
chr15.19490754	0.000582019	-3.61465	-0.406511	chr15	19490754	19734	NOALIGN
chr4.indel.95532913	0.000582379	3.61446	0.406493	chr4	95532913	6213	94611762
chr9.23379367	0.000582404	-3.61445	-0.406492	chr9	23379367	13199	23379369
chr12.104572247	0.000582491	-3.6144	-0.406488	chr12	104572247	17556	104178469
chr17.32398853	0.000582713	-3.61428	-0.406477	chr17	32398853	21777	34071834
chr7.149228466	0.000582757	3.61426	0.406474	chr7	149228466	11352	149531375
chr18.43465324	0.000582814	-3.61423	-0.406472	chr18	43465324	22667	45885359
rs557672	0.000583217	3.61402	0.406451	chr1	80621558	697	80155873
chr2.indel.151743809	0.000583337	-3.61395	-0.406445	chr2	151743809	3133	150887295
chr10.132447530	0.00058369	-3.61376	-0.406428	chr10	132447530	15414	130649266
chr12.26007447	0.000584392	-3.61339	-0.406393	chr12	26007447	16981	25854514
chr1.245555858	0.000584749	3.6132	0.406375	chr1	245555858	1889	245392556
chr6.151501558	0.000585151	3.61299	0.406355	chr6	151501558	9938	151180423
chr14.88332854	0.0005853	-3.61291	-0.406347	chr14	88332854	19502	87866510
chr13.63468404	0.000585565	3.61277	0.406334	chr13	63468404	18366	62894271
chr11.70820668	0.000586597	3.61222	0.406283	chr11	70820668	16056	71109622
chr5.178056997	0.000587016	3.612	0.406262	chr5	178056997	8553	178629996
chr10.62955420	0.000587734	-3.61162	-0.406226	chr10	62955420	14720	61195662
chr10.71435058	0.000587969	3.61149	0.406214	chr10	71435058	14797	69675302
chr5.120476841	0.000588368	-3.61128	-0.406195	chr5	120476841	8020	121141146
chr8.102973577	0.000588794	3.61106	0.406173	chr8	102973577	12368	101961349
rs9854055	0.00058896	-3.61097	-0.406165	chr3	32985853	4253	32944361
rs6923811	0.000588991	3.61095	0.406164	chr6	27397755	8969	27429976
chr1.111955661	0.000589608	-3.61063	-0.406133	chr1	111955661	938	111413039
rs11877114	0.000589894	-3.61048	-0.406119	chr18	74174526	23106	76462570
rs4920090	0.000590065	-3.61039	-0.40611	chr21	42650966	24794	41279039
chr4.indel.132665912	0.000590515	3.61015	0.406088	chr4	132665912	6463	131744757
chr14.24743378	0.000590652	3.61008	0.406081	chr14	24743378	18985	24274172
chr2.240044987	0.000590707	3.61005	0.406079	chr2	240044987	3813	239123291
chr15.54815143	0.000591029	3.60988	0.406063	chr15	54815143	20058	54522945
chr15.83590424	0.000591365	3.6097	0.406046	chr15	83590424	20277	82921672
chr1.47914667	0.000591442	-3.60966	-0.406042	chr1	47914667	426	47448995
chr11.3112358	0.00059155	-3.6096	-0.406037	chr11	3112358	15484	3091128
chr13.72819974	0.000592126	3.6093	0.406009	chr13	72819974	18425	72245836
chr19.39321795	0.000592409	3.60915	0.405995	chr19	39321795	23420	38831155
chr3.indel.76606956	0.000592919	-3.60888	-0.405969	chr3	76606956	4586	76557805
chr9.77658069	0.00059319	-3.60874	-0.405956	chr9	77658069	13395	75043153
chr9.13106829	0.000593269	3.6087	0.405952	chr9	13106829	13071	13106830
chr9.7535001	0.000593839	-3.6084	-0.405924	chr9	7535001	12983	7535001
chr4.190131743	0.000594226	3.6082	0.405905	chr4	190131743	7013	189210589
rs12158355	0.000594342	3.60814	0.405899	chr22	32031078	25056	31635092
chr7.69552803	0.000594626	3.60799	0.405885	chr7	69552803	10803	70087817
rs9583360	0.000595547	-3.60751	-0.40584	chr13	108783944	18814	108131596
chr14.69898308	0.0005975	3.60649	0.405744	chr14	69898308	19358	69431591
chr6.125767319	0.000598271	-3.60609	-0.405707	chr6	125767319	9693	125446173
chr19.1910678	0.000598465	-3.60599	-0.405697	chr19	1910678	23148	1910679
chr12.116563547	0.000599087	-3.60566	-0.405667	chr12	116563547	17667	116125742
chr10.91536541	0.000599423	-3.60549	-0.40565	chr10	91536541	14978	89776784
chr9.139125595	0.000599626	-3.60538	-0.40564	chr9	139125595	14071	136233749
chr16.5804653	0.000599632	-3.60538	-0.40564	chr16	5804653	20600	5754652
rs4745646	0.000599745	3.60532	0.405635	chr9	70959143	13349	68344227
rs2760537	0.000600183	-3.6051	-0.405613	chr1	228393035	1643	228205334
rs7071992	0.000601078	3.60463	0.40557	chr10	54829570	14638	53069810
chr8.118940272	0.000602319	-3.60399	-0.405509	chr8	118940272	12479	117928033
chr15.20442644	0.00060234	-3.60398	-0.405508	chr15	20442644	19740	20237391
chr5.100085106	0.000602441	-3.60393	-0.405503	chr5	100085106	7891	100749402
chr8.2775123	0.000602616	3.60384	0.405495	chr8	2775123	11522	2917601
chr7.74057304	0.000602716	-3.60378	-0.40549	chr7	74057304	10828	74642974
chr9.126643255	0.000603042	-3.60362	-0.405474	chr9	126643255	13905	123880976
chr2.60238962	0.000603333	3.60347	0.40546	chr2	60238962	2510	60011827
chr8.127656000	0.000603742	-3.60325	-0.40544	chr8	127656000	12596	126643755
rs10913584	0.000603846	-3.6032	-0.405435	chr1	176872124	1256	176902988
chr9.341113	0.000603978	3.60313	0.405429	chr9	341113	12851	341113
rs11602195	0.000603991	-3.60313	-0.405428	chr11	86867533	16171	87156491
chr22.indel.22153056	0.000604262	-3.60299	-0.405415	chr22	22153056	24932	21798767
chr5.172926404	0.00060533	-3.60244	-0.405363	chr5	172926404	8484	173499401
chr2.216049925	0.000605394	3.6024	0.40536	chr2	216049925	3521	215185202
rs13318552	0.000606174	-3.602	-0.405323	chr3	19838141	4114	19796649
chr10.indel.101966820	0.000607013	-3.60157	-0.405282	chr10	101966820	15057	100207063
rs872974	0.000607106	3.60152	0.405278	chr10	26059210	14452	25770281
chr6.168500930	0.00060766	-3.60124	-0.405251	chr6	168500930	10173	168100250
chr15.93055032	0.000607737	3.6012	0.405247	chr15	93055032	20414	92511802
rs728255	0.0006082	-3.60096	-0.405225	chr14	87810866	19501	87344522
chr20.21844565	0.000608259	-3.60093	-0.405222	chr20	21844565	24003	21863927
chr8.97503735	0.000608999	-3.60055	-0.405186	chr8	97503735	12323	96491507
rs7069805	0.000609048	3.60053	0.405184	chr10	21098602	14409	20809673
rs1256529	0.000609194	3.60045	0.405177	chr14	64814223	19323	64347505
rs917185	0.000609279	3.60041	0.405173	chr1	54982245	468	54516572
chr11.87900350	0.000609339	3.60038	0.40517	chr11	87900350	16182	88167182
chr11.116949633	0.00061008	3.6	0.405134	chr11	116949633	16400	117078917
chr8.103687284	0.00061094	-3.59956	-0.405093	chr8	103687284	12378	102675056
chr5.35570004	0.000611357	3.59935	0.405073	chr5	35570004	7479	35569902
rs2077513	0.000611545	3.59925	0.405064	chr4	96979917	6230	96058766
chr6.indel.95215232	0.000611952	3.59905	0.405045	chr6	95215232	9451	94505514
chr21.indel.17364048	0.000612289	-3.59888	-0.405028	chr21	17364048	24469	15991728
chr15.indel.51689332	0.000613023	-3.5985	-0.404993	chr15	51689332	20042	51397135
chr2.168701985	0.000613124	-3.59845	-0.404988	chr2	168701985	3222	167845475
rs7621215	0.000613155	-3.59844	-0.404987	chr3	173793114	5189	174075324
chr17.6855772	0.000613321	3.59835	0.404979	chr17	6855772	21495	6952453
rs10927153	0.000614303	-3.59785	-0.404932	chr1	242406975	1844	242243673
chr5.91331676	0.000614541	-3.59773	-0.404921	chr5	91331676	7844	92035859
chr6.147867062	0.000614835	3.59758	0.404907	chr6	147867062	9879	147545926
chr22.49581942	0.000615049	-3.59747	-0.404897	chr22	49581942	25307	49186016
chr1.indel.64245637	0.000615262	-3.59737	-0.404886	chr1	64245637	586	63779966
rs12409138	0.000615385	-3.5973	-0.404881	chr1	199334407	1395	199365279
chr5.150182890	0.000615688	-3.59715	-0.404866	chr5	150182890	8252	150803328
chr5.67345520	0.00061597	-3.59701	-0.404853	chr5	67345520	7663	68049692
chr6.100617061	0.000616031	-3.59698	-0.40485	chr6	100617061	9484	100169185
chr1.88127252	0.000617401	3.59628	0.404785	chr1	88127252	766	87661569
chr4.152667097	0.000617449	3.59626	0.404782	chr4	152667097	6602	151745945
chr18.20197562	0.000617497	3.59624	0.40478	chr18	20197562	22478	22617599
chr18.indel.5051568	0.00061788	3.59604	0.404762	chr18	5051568	22299	5051569
chr7.130110329	0.000618599	-3.59568	-0.404728	chr7	130110329	11169	130470488
chr19.62385468	0.000618646	3.59566	0.404726	chr19	62385468	23642	NOALIGN
chr3.126932524	0.000618669	-3.59564	-0.404724	chr3	126932524	4860	127213681
rs12089106	0.000619241	3.59536	0.404697	chr1	217674988	1590	217501646
chr16.26471893	0.000619472	-3.59524	-0.404686	chr16	26471893	20866	26460572
chr8.82468140	0.000619906	3.59502	0.404666	chr8	82468140	12237	81555905
chr5.3552335	0.000619947	-3.595	-0.404664	chr5	3552335	7088	3552221
chr6.22877939	0.000620007	-3.59497	-0.404661	chr6	22877939	8928	22877710
chr6.110304479	0.000620708	3.59462	0.404628	chr6	110304479	9575	109983276
chr16.1030513	0.000621108	3.59442	0.404609	chr16	1030513	20557	980513
chr8.30262955	0.000621382	-3.59428	-0.404596	chr8	30262955	11900	30405439
chr8.142953110	0.000621425	3.59426	0.404594	chr8	142953110	12830	141871749
chr4.5139099	0.000621463	-3.59424	-0.404592	chr4	5139099	5521	5137372
chr6.110738713	0.00062251	3.59372	0.404543	chr6	110738713	9578	110417510
chr6.7876816	0.00062292	3.59351	0.404523	chr6	7876816	8744	7876583
chr2.75575465	0.000623579	-3.59318	-0.404492	chr2	75575465	2639	75348339
rs10774933	0.000624474	-3.59273	-0.40445	chr12	116471487	17665	116033682
chr6.167118988	0.000625507	3.59222	0.404402	chr6	167118988	10154	166705500
chr4.115111498	0.000625527	3.59221	0.404401	chr4	115111498	6369	114190342
chr4.184692036	0.000625597	-3.59217	-0.404398	chr4	184692036	6926	183770883
rs4871445	0.000626112	3.59192	0.404373	chr8	125027713	12554	124015473
chr9.2267516	0.000627512	-3.59122	-0.404308	chr9	2267516	12895	2267516
chr16.84409301	0.00062767	-3.59114	-0.4043	chr16	84409301	21351	84375695
chr7.indel.70696070	0.000627835	-3.59106	-0.404293	chr7	70696070	10815	71231084
chr6.31375010	0.000627918	3.59102	0.404289	chr6	31375010	8989	31407233
chr10.101046108	0.000628753	-3.5906	-0.40425	chr10	101046108	15053	99286351
chr16.indel.2842975	0.000629168	-3.5904	-0.40423	chr16	2842975	20567	2792974
chr16.48550823	0.000629748	-3.59011	-0.404203	chr16	48550823	20922	48516912
chr14.33684717	0.000630399	-3.58979	-0.404173	chr14	33684717	19097	33215511
chr8.6828888	0.000630722	-3.58963	-0.404158	chr8	6828888	11634	6971366
chr3.155626935	0.000631458	-3.58926	-0.404123	chr3	155626935	5083	155909146
rs2733084	0.000631469	3.58926	0.404123	chr8	5480720	11594	5623198
chr6.162224532	0.000631592	-3.5892	-0.404117	chr6	162224532	10081	161803500
chr3.162175716	0.000631608	3.58919	0.404117	chr3	162175716	5117	162457928
chr3.7586209	0.00063164	-3.58917	-0.404115	chr3	7586209	3984	7544522
rs2826540	0.000632348	-3.58882	-0.404082	chr21	21111673	24534	19739359
chr11.131045802	0.000632507	-3.58875	-0.404075	chr11	131045802	16601	131175907
chr8.104145597	0.000632541	3.58873	0.404073	chr8	104145597	12384	103133369
chr6.34217415	0.000632556	3.58872	0.404072	chr6	34217415	9023	34249638
chr7.148079857	0.000632656	-3.58867	-0.404068	chr7	148079857	11344	148382765
chr7.123020101	0.000633572	-3.58822	-0.404025	chr7	123020101	11135	123380047
chr12.87361556	0.00063449	3.58777	0.403983	chr12	87361556	17403	86967779
chr4.36726012	0.00063477	-3.58763	-0.40397	chr4	36726012	5851	36724390
rs1428431	0.000634859	3.58759	0.403966	chr5	123592613	8043	124256920
rs12259837	0.000634968	-3.58753	-0.40396	chr10	64064964	14731	62305205
chr2.164285372	0.000635272	3.58738	0.403946	chr2	164285372	3203	163428862
chr8.37483155	0.00063543	-3.58731	-0.403939	chr8	37483155	11935	37625637
chr12.52699008	0.000636551	-3.58676	-0.403887	chr12	52699008	17157	52305224
rs16827841	0.000637175	-3.58645	-0.403858	chr1	186193800	1321	186224668
chr3.137027458	0.000638652	-3.58573	-0.40379	chr3	137027458	4931	137308616
chr1.6349521	0.000639325	-3.5854	-0.403759	chr1	6349521	79	6289461
chr8.1243395	0.00063939	-3.58537	-0.403756	chr8	1243395	11500	1295135
chr2.indel.220501890	0.000639714	3.58521	0.403741	chr2	220501890	3571	219637168
chr16.54364484	0.000640033	-3.58505	-0.403727	chr16	54364484	20999	54330572
chr1.indel.18834592	0.000640057	-3.58504	-0.403726	chr1	18834592	227	18508098
chr12.116718974	0.000640198	-3.58497	-0.403719	chr12	116718974	17672	116281169
chr1.195575363	0.000640296	-3.58492	-0.403715	chr1	195575363	1374	195606233
chr20.55498330	0.000640406	-3.58487	-0.40371	chr20	55498330	24299	56923274
rs16828639	0.000640531	-3.58481	-0.403704	chr1	17745881	200	17419385
chr19.541365	0.000641158	-3.5845	-0.403675	chr19	541365	23135	541365
chr8.97184109	0.000641174	-3.5845	-0.403674	chr8	97184109	12322	96171881
rs11014840	0.000641369	-3.5844	-0.403665	chr10	26227837	14456	25938908
rs10944483	0.000641456	3.58436	0.403661	chr6	91097623	9408	90387904
chr6.80935248	0.000642968	-3.58362	-0.403592	chr6	80935248	9344	80225531
chr16.5368620	0.000644276	-3.58299	-0.403532	chr16	5368620	20590	5318619
rs835768	0.000645691	-3.5823	-0.403468	chr11	44866069	15966	44844518
chr10.80765734	0.000646025	-3.58214	-0.403452	chr10	80765734	14879	79005977
chr12.indel.29135278	0.000646166	3.58207	0.403446	chr12	29135278	17009	28982345
chr2.83018525	0.000646815	-3.58176	-0.403416	chr2	83018525	2704	82791401
chr19.60168780	0.000647	3.58167	0.403408	chr19	60168780	23609	NOALIGN
chr5.174446655	0.000647197	-3.58158	-0.403399	chr5	174446655	8512	175019652
chr6.20220021	0.000647735	-3.58132	-0.403374	chr6	20220021	8894	20219790
chr4.indel.14259878	0.000648437	3.58098	0.403343	chr4	14259878	5643	14258254
chr5.5347452	0.000648754	3.58082	0.403328	chr5	5347452	7133	5347339
chr10.133087006	0.00064878	-3.58081	-0.403327	chr10	133087006	15436	131288743
chr17.68855922	0.000648995	-3.58071	-0.403317	chr17	68855922	22052	70859781
chr15.57345225	0.000649194	-3.58061	-0.403308	chr15	57345225	20082	57053027
chr7.131107550	0.000649593	3.58042	0.40329	chr7	131107550	11187	131422791
rs6819131	0.000650056	3.5802	0.403269	chr4	56819628	5963	55953462
chr1.11900926	0.000650329	3.58007	0.403257	chr1	11900926	129	11840869
chr17.63820138	0.000650658	-3.57991	-0.403242	chr17	63820138	21977	65824020
rs12352605	0.000652136	-3.5792	-0.403175	chr9	85126406	13488	82511491
rs6907727	0.000652189	-3.57917	-0.403172	chr6	102217300	9496	101769425
chr6.14137778	0.000652706	-3.57893	-0.403149	chr6	14137778	8826	14137547
chr17.18956652	0.000653322	3.57863	0.403121	chr17	18956652	21686	19053339
rs1590345	0.000653337	3.57862	0.403121	chr9	123025169	13874	120262891
chr6.13060071	0.000653503	-3.57855	-0.403113	chr6	13060071	8814	13059839
chr7.32169904	0.000654091	-3.57826	-0.403087	chr7	32169904	10561	32130292
chr3.68670025	0.000654157	3.57823	0.403084	chr3	68670025	4506	68620874
chr4.26468356	0.000654411	3.57811	0.403072	chr4	26468356	5773	26466734
chr7.indel.17175485	0.000655308	-3.57768	-0.403032	chr7	17175485	10399	17135861
chr6.165834927	0.000656451	-3.57714	-0.40298	chr6	165834927	10133	165421439
chr1.143965174	0.000656481	-3.57712	-0.402979	chr1	143965174	1005	145043933
chr9.140158382	0.000656813	3.57697	0.402964	chr9	140158382	14074	137263930
chr11.128550921	0.000658276	3.57627	0.402898	chr11	128550921	16554	128681026
chr1.199446768	0.00065851	-3.57616	-0.402888	chr1	199446768	1398	199477640
rs6820629	0.000658582	3.57613	0.402885	chr4	180937096	6858	180015943
chr11.34205587	0.000658928	-3.57596	-0.402869	chr11	34205587	15864	34184040
chr1.15587480	0.000659469	-3.5757	-0.402845	chr1	15587480	187	15260984
chr7.indel.26219457	0.000659654	3.57562	0.402837	chr7	26219457	10495	26179837
chr5.31077543	0.000659946	3.57548	0.402824	chr5	31077543	7411	31077436
chr3.149765713	0.00066003	3.57544	0.40282	chr3	149765713	5027	150047926
chr3.1494679	0.000660626	-3.57516	-0.402793	chr3	1494679	3853	1452995
chr13.53742543	0.00066157	-3.57471	-0.402751	chr13	53742543	18320	53168408
rs416350	0.000662081	3.57447	0.402728	chr12	67065680	17267	66671900
chr11.63406618	0.000662477	-3.57428	-0.402711	chr11	63406618	16016	63639146
chr12.126106558	0.000662907	-3.57408	-0.402692	chr12	126106558	17771	125622012
chr11.5109533	0.000662978	3.57404	0.402688	chr11	5109533	15514	5088303
chr12.57833869	0.000663535	-3.57378	-0.402664	chr12	57833869	17190	57440086
chr20.36920564	0.000663585	-3.57376	-0.402661	chr20	36920564	24059	38292162
chr1.197878096	0.000663603	3.57375	0.402661	chr1	197878096	1383	197908966
chr2.65516838	0.000664531	-3.57331	-0.402619	chr2	65516838	2532	65289704
chr13.56372334	0.000666233	3.57251	0.402544	chr13	56372334	18328	55798200
chr20.38159415	0.000666563	3.57236	0.402529	chr20	38159415	24067	39530772
chr2.indel.64659362	0.000666892	-3.5722	-0.402514	chr2	64659362	2523	64432228
chr6.45617835	0.000667375	-3.57198	-0.402493	chr6	45617835	9129	45650098
[truncated: 712 more rows]
