# Supplementary material for: Genetic Variants Contributing to Colistin Cytotoxicity: Identification of TGIF1 and HOXD10 Using a Population Genomics Approach
Source: Int J Mol Sci. 2017 Mar 18;18(3):661. doi: 10.3390/ijms18030661 (PMC5372673; doi:10.3390/ijms18030661)
Supplement: Supplementary file 1 [file ijms-18-00661-s001.zip › Supplementary Table 2 - Colistin pQTLs.xlsx]

## Sheet: Sheet1
SNP	SNP.chr	P.value	T.stat	R	Protein	Gene	Ensembl.ID	Chr	P.value.x	T.stat	R
chr18.3417238	chr18	6.49166e-08	6.08914	0.599755	HOXD10	HOXD10	ENSG00000128710	chr2	7.17739e-05	4.23728	0.46245
rs1346259	chr18	4.97524e-06	4.97261	0.522055	TADA2L	TADA2L	ENSG00000108264	chr17	1.13393e-05	4.75095	0.504817
chr4.188211931	chr4	1.1387e-05	4.74981	0.504726	p-4E-BP1	EIF4EBP1	ENSG00000187840	chr8	9.66352e-05	4.15178	0.455067
rs3734209	chr6	3.28296e-05	4.45829	0.481096	Collagen.Type.V.(COL5A2)	COL5A2	ENSG00000204262	chr2	7.55526e-05	-4.22259	-0.461188
chr9.89310704	chr9	4.12478e-05	-4.39433	-0.475765	CHD1L	CHD1L	ENSG00000131778	chr1	9.09019e-05	-4.16943	-0.456599
chr15.79858238	chr15	4.83441e-05	-4.3496	-0.472005	ZNF266	ZNF266	ENSG00000174652	chr19	3.24474e-05	-4.46156	-0.481367
chr1.154599160	chr1	5.10069e-05	4.33444	0.470725	GAB1.Ab-9	GAB1	ENSG00000109458	chr4	1.95029e-05	-4.60268	-0.492936
rs4394668	chr1	5.11859e-05	-4.33345	-0.470641	EMX2	EMX2	ENSG00000170370	chr10	1.37407e-05	4.69866	0.500659
chr9.20826814	chr9	5.23107e-05	4.3273	0.470121	ZSCAN21	ZSCAN21	ENSG00000166529	chr7	5.66494e-05	-4.30471	-0.468206
rs322915	chr1	6.70433e-05	-4.25676	-0.464119	ZNF182	ZNF182	ENSG00000147118	chrX	6.29801e-05	-4.27458	-0.465642
chr6.91819230	chr6	6.79046e-05	-4.25311	-0.463807	ZNF207	ZNF207	ENSG00000010244	chr17	3.01575e-05	4.48197	0.483056
rs4301405	chr8	7.20418e-05	4.23621	0.462359	PCGF3	PCGF3	ENSG00000185619	chr4	8.07458e-05	-4.20352	-0.459546
chr9.123222022	chr9	7.5394e-05	4.22319	0.46124	BTBD14A	NACC2	ENSG00000148411	chr9	9.7704e-06	-4.79133	-0.508003
chr10.indel.2542554	chr10	7.82387e-05	-4.21257	-0.460326	ZNF558	ZNF558	ENSG00000167785	chr19	3.77021e-05	-4.41957	-0.477875
chr7.indel.120544367	chr7	9.66087e-05	4.15186	0.455074	p-Rb	RB1	ENSG00000139687	chr13	5.81173e-05	4.29744	0.467588
chr3.184367779	chr3	0.000100756	4.13971	0.454017	p-4E-BP1	EIF4EBP1	ENSG00000187840	chr8	5.15701e-05	4.33133	0.470462
chr3.184367779	chr3	0.000100756	4.13971	0.454017	ATXN2	ATXN2	ENSG00000204842	chr12	2.22793e-05	-4.56597	-0.489952
chr8.56442598	chr8	0.000105522	-4.12632	-0.45285	WDR60	WDR60	ENSG00000126870	chr7	3.84705e-05	4.41391	0.477403
rs2216530	chr2	0.000118415	4.09285	0.449923	EGR4	EGR4	ENSG00000135625	chr2	8.21592e-05	-4.19853	-0.459116
chr9.10459556	chr9	0.000127743	4.07076	0.447983	LIMA1	LIMA1	ENSG00000050405	chr12	9.48421e-07	-5.40767	-0.554107
chr16.80223007	chr16	0.000130784	4.06389	0.447378	TADA2L	TADA2L	ENSG00000108264	chr17	9.06172e-05	4.17034	0.456677
chr2.indel.54906263	chr2	0.000134423	4.05587	0.446672	OSR1	OSR1	ENSG00000143867	chr2	7.61142e-05	-4.22047	-0.461006
chr20.indel.13255179	chr20	0.000148655	-4.0264	-0.444068	HOXA2	HOXA2	ENSG00000105996	chr7	8.16243e-05	-4.20041	-0.459278
chr12.74301782	chr12	0.000150791	4.02221	0.443697	ZNF768	ZNF768	ENSG00000169957	chr16	4.96287e-06	-4.97327	-0.522106
chr15.89927130	chr15	0.000151541	4.02075	0.443568	p53	TP53	ENSG00000141510	chr17	8.49422e-05	4.18896	0.458289
chr19.57882540	chr19	0.000151615	-4.02061	-0.443555	ZNF79	ZNF79	ENSG00000196152	chr9	6.466e-05	4.26708	0.465001
rs17454976	chr7	0.00015277	4.01838	0.443358	ZNF768	ZNF768	ENSG00000169957	chr16	8.294e-05	-4.19582	-0.458882
rs6971903	chr7	0.000158555	-4.00746	-0.442388	CRSP6	MED17	ENSG00000042429	chr11	2.33641e-05	-4.55283	-0.488879
chr6.indel.14922650	chr6	0.000160245	4.00434	0.442112	ZNF768	ZNF768	ENSG00000169957	chr16	6.90315e-05	-4.24841	-0.463405
chr6.indel.14922650	chr6	0.000160245	4.00434	0.442112	ZNF319	ZNF319	ENSG00000166188	chr16	5.08695e-05	-4.3352	-0.47079
chr6.indel.14922650	chr6	0.000160245	4.00434	0.442112	NR2C1	NR2C1	ENSG00000120798	chr12	2.93114e-05	-4.4899	-0.483711
chr7.indel.93643757	chr7	0.00016384	3.99781	0.441531	AFF1	AFF1	ENSG00000172493	chr4	4.25121e-05	4.38584	0.475054
chr9.129828197	chr9	0.000167079	-3.99204	-0.441018	NCKAP1L	NCKAP1L	ENSG00000123338	chr12	7.3884e-05	4.22898	0.461738
chr4.30027107	chr4	0.000174875	-3.97859	-0.43982	MIER3	MIER3	ENSG00000155545	chr5	6.12218e-05	4.28264	0.466329
rs7326304	chr13	0.000179863	-3.97028	-0.439079	EMX2	EMX2	ENSG00000170370	chr10	9.74071e-05	4.14948	0.454867
chr10.47826949	chr10	0.000184803	3.96227	0.438363	MED16	MED16	ENSG00000175221	chr19	8.70575e-05	-4.18188	-0.457677
chr7.157846673	chr7	0.00018622	3.96001	0.438161	ZNF768	ZNF768	ENSG00000169957	chr16	1.15546e-05	-4.74584	-0.504412
chr7.157846673	chr7	0.00018622	3.96001	0.438161	p-Rb	RB1	ENSG00000139687	chr13	5.58364e-05	4.30881	0.468554
chr10.indel.67310741	chr10	0.000187161	3.95852	0.438028	LIMA1	LIMA1	ENSG00000050405	chr12	4.6215e-05	-4.36231	-0.473076
chr3.46267343	chr3	0.000188592	3.95626	0.437826	p-SGK	SGK1	ENSG00000118515	chr6	7.94362e-05	4.20821	0.459951
chr15.67605429	chr15	0.000192898	-3.94958	-0.437228	ZNF57	ZNF57	ENSG00000171970	chr19	2.60699e-05	4.52247	0.486392
chr6.indel.5425504	chr6	0.000195473	-3.94565	-0.436876	ZSCAN2	ZSCAN2	ENSG00000176371	chr15	6.15313e-05	4.28121	0.466207
rs12353358	chr9	0.000206652	3.92914	0.435395	AATF	AATF	ENSG00000108270	chr17	8.41678e-05	4.19159	0.458517
rs1107185	chr9	0.000217413	3.91404	0.434038	BARHL2	BARHL2	ENSG00000143032	chr1	7.0427e-05	4.24269	0.462915
rs1274471	chr10	0.000217698	3.91365	0.434003	SETD4	SETD4	ENSG00000185917	chr21	2.27679e-05	4.55998	0.489462
rs11599290	chr10	0.000221224	3.90887	0.433572	ELF1	ELF1	ENSG00000120690	chr13	1.38101e-05	-4.69729	-0.500549
chr9.105124099	chr9	0.000221723	3.90819	0.433511	GZF1	GZF1	ENSG00000125812	chr20	4.27571e-05	-4.38423	-0.474918
rs4683199	chr3	0.000222154	3.90762	0.433459	IRF4	IRF4	ENSG00000137265	chr6	9.58009e-05	4.15428	0.455285
rs3927551	chr9	0.000223608	3.90567	0.433284	p-SGK	SGK1	ENSG00000118515	chr6	4.00881e-05	4.40235	0.476436
rs4474042	chr8	0.000225315	3.9034	0.43308	MRPS15	MRPS15	ENSG00000116898	chr1	9.96703e-05	4.14284	0.45429
chr3.189287427	chr3	0.000231758	3.89499	0.432321	p53	TP53	ENSG00000141510	chr17	3.67128e-05	4.42702	0.478496
rs3733619	chr4	0.000232823	-3.89362	-0.432197	ZSCAN2	ZSCAN2	ENSG00000176371	chr15	3.5224e-05	4.43861	0.479462
rs3733619	chr4	0.000232823	-3.89362	-0.432197	NR2F2	NR2F2	ENSG00000185551	chr15	2.36798e-05	-4.54911	-0.488575
chr22.36830411	chr22	0.00023383	3.89234	0.432081	TARDBP	TARDBP	ENSG00000120948	chr1	3.04368e-05	-4.47941	-0.482844
chr4.133036433	chr4	0.000242788	-3.8811	-0.431066	DIDO1	DIDO1	ENSG00000101191	chr20	2.22313e-05	4.56657	0.49
chr15.58152792	chr15	0.000250763	3.87143	0.430191	ZNF219	ZNF219	ENSG00000165804	chr14	6.03212e-05	-4.28686	-0.466688
chr2.174438273	chr2	0.000257304	-3.86371	-0.429492	ZSCAN21	ZSCAN21	ENSG00000166529	chr7	9.66617e-05	4.1517	0.45506
chr18.23039267	chr18	0.000261388	3.85899	0.429063	p53	TP53	ENSG00000141510	chr17	2.06185e-06	5.20545	0.539499
chr21.43438152	chr21	0.000266119	3.85361	0.428575	AFF1	AFF1	ENSG00000172493	chr4	6.49559e-05	4.26578	0.46489
chr9.100379729	chr9	0.000276109	-3.84254	-0.427569	JunB	JUNB	ENSG00000171223	chr19	4.92653e-05	4.34427	0.471555
chr6.31507925	chr6	0.000278822	-3.8396	-0.427302	ETV4	ETV4	ENSG00000175832	chr17	9.01823e-05	-4.17172	-0.456798
chr3.114792002	chr3	0.000279599	3.83876	0.427226	ATXN2	ATXN2	ENSG00000204842	chr12	1.58353e-05	-4.65988	-0.497553
rs292058	chr4	0.000284909	3.8331	0.42671	ATXN2	ATXN2	ENSG00000204842	chr12	4.71024e-05	-4.35695	-0.472625
chr17.10708520	chr17	0.000290025	3.82774	0.426222	EVI1	MDS1	ENSG00000085276	chr3	8.2123e-05	-4.19866	-0.459127
chr9.136371077	chr9	0.000294625	-3.823	-0.42579	ZSCAN21	ZSCAN21	ENSG00000166529	chr7	3.71738e-05	4.42353	0.478205
chr2.53501875	chr2	0.000301296	3.81624	0.425174	GZF1	GZF1	ENSG00000125812	chr20	5.80185e-05	-4.29792	-0.46763
chr12.indel.31231317	chr12	0.000306529	-3.81105	-0.424699	GAB1.Ab-12	GAB1	ENSG00000109458	chr4	9.98858e-05	-4.14221	-0.454235
rs10115397	chr9	0.000306809	-3.81077	-0.424674	BNC2	BNC2	ENSG00000173068	chr9	5.89077e-06	4.92748	0.518596
chr17.393304	chr17	0.000311003	3.80667	0.424299	SYNE2	SYNE2	ENSG00000054654	chr14	2.55363e-05	-4.52821	-0.486863
chr5.172792070	chr5	0.000317219	3.80069	0.423752	SAP30BP	SAP30BP	ENSG00000161526	chr17	2.19275e-05	4.57037	0.49031
chr4.140167726	chr4	0.0003232	-3.79504	-0.423235	MLXIPL	MLXIPL	ENSG00000009950	chr7	5.14977e-05	4.33173	0.470496
rs7841580	chr8	0.000323276	3.79496	0.423229	p-Rb	RB1	ENSG00000139687	chr13	2.81893e-05	4.50076	0.484606
chr3.102256782	chr3	0.000331408	-3.78744	-0.422539	CRSP6	MED17	ENSG00000042429	chr11	1.30491e-05	-4.71275	-0.501782
chr12.67286162	chr12	0.000333801	-3.78526	-0.42234	GATAD2B	GATAD2B	ENSG00000143614	chr1	6.4269e-05	4.26881	0.465149
chr20.indel.16096537	chr20	0.000333855	3.78521	0.422335	ZNF266	ZNF266	ENSG00000174652	chr19	2.55469e-06	5.14916	0.535344
chr1.39056427	chr1	0.000334338	-3.78477	-0.422295	p-4E-BP1	EIF4EBP1	ENSG00000187840	chr8	9.50136e-05	-4.15667	-0.455492
rs7778229	chr7	0.000335953	-3.78331	-0.422161	Erk(1/2)	MAPK1	ENSG00000100030	chr22	8.70544e-05	4.18189	0.457678
rs3000052	chr14	0.000338279	-3.78122	-0.421969	c-Myc	MYC	ENSG00000136997	chr8	5.4007e-05	4.31826	0.469355
chr18.75601179	chr18	0.000341754	3.77812	0.421685	OSR1	OSR1	ENSG00000143867	chr2	6.68418e-05	-4.25762	-0.464192
chr1.52847909	chr1	0.000346105	3.77428	0.421332	BTF3	BTF3	ENSG00000145741	chr5	1.81488e-05	4.62247	0.494538
chr6.46200245	chr6	0.000349058	3.7717	0.421096	ATXN2	ATXN2	ENSG00000204842	chr12	4.85844e-05	-4.3482	-0.471887
chr6.46200245	chr6	0.000349058	3.7717	0.421096	FBXL11	KDM2A	ENSG00000173120	chr11	3.13276e-05	4.47136	0.482179
chr6.46200245	chr6	0.000349058	3.7717	0.421096	ESR2	ESR2	ENSG00000140009	chr14	3.91709e-05	4.40885	0.47698
chr5.71378660	chr5	0.000352061	3.7691	0.420856	NCKAP1L	NCKAP1L	ENSG00000123338	chr12	8.47233e-05	-4.1897	-0.458353
chr5.10044723	chr5	0.000355131	3.76646	0.420614	GZF1	GZF1	ENSG00000125812	chr20	1.61719e-05	-4.65412	-0.49709
chr1.55137953	chr1	0.000355657	3.76601	0.420573	COPS2	COPS2	ENSG00000166200	chr15	3.57629e-06	-5.06034	-0.528707
rs10427038	chr19	0.00035983	3.76247	0.420247	TAF15	TAF15	ENSG00000172660	chr17	5.24853e-05	4.32635	0.470041
chr11.indel.13249653	chr11	0.00036235	-3.76034	-0.420051	ZNF682	ZNF682	ENSG00000197124	chr19	6.79667e-05	-4.25285	-0.463785
chr4.63427511	chr4	0.000368588	-3.75515	-0.419573	JunB	JUNB	ENSG00000171223	chr19	4.30715e-05	4.38216	0.474745
chr10.48086452	chr10	0.000368626	-3.75512	-0.419571	JunB	JUNB	ENSG00000171223	chr19	1.15905e-05	4.745	0.504345
rs1394122	chr15	0.000369019	3.7548	0.419541	ELF1	ELF1	ENSG00000120690	chr13	7.70812e-05	-4.21685	-0.460694
chr21.34745168	chr21	0.000372551	-3.7519	-0.419274	EOMES	EOMES	ENSG00000163508	chr3	6.18831e-05	4.27959	0.466068
rs2159938	chr21	0.000373094	-3.75145	-0.419233	FBXL11	KDM2A	ENSG00000173120	chr11	5.32538e-05	-4.32224	-0.469692
chr13.indel.61798656	chr13	0.000375148	-3.74978	-0.419079	EMX2.25kDa	EMX2	ENSG00000170370	chr10	4.03811e-05	4.4003	0.476265
rs6550316	chr3	0.00038454	3.74224	0.418384	p-EphrinB	EFNB1	ENSG00000090776	chrX	4.95974e-05	4.34237	0.471395
chr2.54823587	chr2	0.000387419	-3.73997	-0.418174	AFF3	AFF3	ENSG00000144218	chr2	9.50115e-05	-4.15667	-0.455492
chr1.48408645	chr1	0.000391851	3.7365	0.417854	HIPK2	HIPK2	ENSG00000064393	chr7	6.54563e-05	4.26359	0.464703
chr15.indel.84867654	chr15	0.000392405	-3.73607	-0.417814	ZMYM6	ZMYM6	ENSG00000163867	chr1	3.02357e-05	4.48125	0.482997
chr13.24534444	chr13	0.000393146	-3.73549	-0.417761	JunB	JUNB	ENSG00000171223	chr19	8.25048e-06	4.837	0.511583
chr13.indel.82952214	chr13	0.000397091	3.73244	0.417479	GZF1	GZF1	ENSG00000125812	chr20	5.61107e-06	-4.9405	-0.519596
chr4.190196293	chr4	0.00040368	3.72741	0.417015	GATAD2B	GATAD2B	ENSG00000143614	chr1	2.99337e-05	-4.48405	-0.483228
chr9.115065803	chr9	0.000405734	3.72586	0.416872	GZF1	GZF1	ENSG00000125812	chr20	4.36875e-05	-4.37817	-0.474409
chr7.57132116	chr7	0.000407377	3.72463	0.416757	ERG	ERG	ENSG00000157554	chr21	2.70098e-05	-4.51264	-0.485584
chr10.89191965	chr10	0.000409098	-3.72334	-0.416638	ZMYM6	ZMYM6	ENSG00000163867	chr1	2.01581e-05	4.59358	0.492198
chr17.68908583	chr17	0.000416821	-3.71762	-0.416109	EOMES	EOMES	ENSG00000163508	chr3	9.3793e-06	4.80238	0.508872
rs2381797	chr9	0.000419484	-3.71567	-0.415928	ZNF558	ZNF558	ENSG00000167785	chr19	8.14788e-05	-4.20092	-0.459322
rs17015510	chr3	0.000423883	3.71247	0.415633	ZNF768	ZNF768	ENSG00000169957	chr16	2.68011e-05	-4.51479	-0.485761
chr17.indel.14334665	chr17	0.000430225	-3.70792	-0.415211	AFF1	AFF1	ENSG00000172493	chr4	4.17281e-05	-4.39108	-0.475493
chr17.indel.14334665	chr17	0.000430225	-3.70792	-0.415211	TLX2	TLX2	ENSG00000115297	chr2	5.59509e-05	4.30823	0.468505
chr11.45079890	chr11	0.000438236	-3.70227	-0.414687	ZNF527	ZNF527	ENSG00000189164	chr19	6.2102e-05	4.27858	0.465983
chr14.62751043	chr14	0.000439689	3.70125	0.414592	CRKL	CRKL	ENSG00000099942	chr22	6.86992e-05	-4.24979	-0.463523
chr9.indel.87353364	chr9	0.000440575	-3.70063	-0.414535	HOXD1	HOXD1	ENSG00000128645	chr2	5.18003e-05	-4.33007	-0.470356
chr17.indel.9228836	chr17	0.000444858	3.69766	0.41426	TADA2L	TADA2L	ENSG00000108264	chr17	5.84349e-05	4.29589	0.467457
chr4.96641189	chr4	0.000450465	3.69382	0.413903	p-Raf	RAF1	ENSG00000132155	chr3	5.72913e-05	-4.30151	-0.467934
rs16851079	chr2	0.000460991	3.68672	0.413243	ZNF132	ZNF132	ENSG00000131849	chr19	4.29112e-05	-4.38321	-0.474833
chr7.146049388	chr7	0.000463382	3.68513	0.413095	TRIM56	TRIM56	ENSG00000169871	chr7	2.08898e-05	-4.58375	-0.491399
chr20.33617839	chr20	0.000464041	-3.68469	-0.413055	FBXL11	KDM2A	ENSG00000173120	chr11	6.4704e-05	-4.26689	-0.464985
chr3.indel.8038122	chr3	0.000465753	-3.68356	-0.412949	NR2F6	NR2F6	ENSG00000160113	chr19	1.28498e-05	-4.71694	-0.502116
chr2.238802972	chr2	0.000469773	3.68092	0.412703	PAWR	PAWR	ENSG00000177425	chr12	6.69007e-05	-4.25736	-0.464171
chr9.39270341	chr9	0.00047534	3.67729	0.412366	MKX	MKX	ENSG00000150051	chr10	2.77253e-05	-4.50537	-0.484986
chr8.11511289	chr8	0.000478028	-3.67555	-0.412204	ATXN2	ATXN2	ENSG00000204842	chr12	5.1343e-05	4.33258	0.470568
chr5.50461796	chr5	0.000483168	-3.67226	-0.411898	ERCC3	ERCC3	ENSG00000163161	chr2	1.11854e-05	4.75466	0.50511
chr8.indel.103599168	chr8	0.000485811	3.67058	0.411741	DIDO1	DIDO1	ENSG00000101191	chr20	8.32177e-05	4.19486	0.458799
chr5.2592963	chr5	0.000486141	-3.67037	-0.411722	CHD1L	CHD1L	ENSG00000131778	chr1	1.31615e-05	-4.71041	-0.501596
chr10.41965445	chr10	0.000486455	-3.67017	-0.411703	ZMYM6	ZMYM6	ENSG00000163867	chr1	4.74311e-05	4.35498	0.472459
chr8.27519998	chr8	0.000488831	3.66867	0.411563	GZF1	GZF1	ENSG00000125812	chr20	3.42678e-05	-4.44631	-0.480102
chr19.37202109	chr19	0.000493144	-3.66596	-0.411311	p-Src	SRC	ENSG00000197122	chr20	7.17887e-05	4.23722	0.462445
chr18.indel.47487846	chr18	0.000500634	3.66131	0.410877	COPS2	COPS2	ENSG00000166200	chr15	9.11351e-05	-4.16869	-0.456535
chr9.10458467	chr9	0.000510683	3.65517	0.410304	LIMA1	LIMA1	ENSG00000050405	chr12	6.43727e-06	-4.90372	-0.516764
chr3.131632610	chr3	0.000511102	-3.65492	-0.410281	p53	TP53	ENSG00000141510	chr17	5.93223e-05	-4.29161	-0.467092
chr7.2915757	chr7	0.000514474	-3.65289	-0.410091	LSR	LSR	ENSG00000105699	chr19	3.2809e-05	-4.45847	-0.481111
chr11.92497251	chr11	0.000519709	3.64976	0.409799	ZNF497	ZNF497	ENSG00000174586	chr19	8.12772e-05	-4.20164	-0.459384
chr13.indel.69337556	chr13	0.000521321	3.6488	0.409709	GZF1	GZF1	ENSG00000125812	chr20	9.48574e-05	-4.15714	-0.455533
chr10.indel.125711999	chr10	0.00052308	3.64776	0.409612	GZF1	GZF1	ENSG00000125812	chr20	9.1799e-05	-4.1666	-0.456354
chr8.56668479	chr8	0.000527192	3.64534	0.409386	ATXN2	ATXN2	ENSG00000204842	chr12	3.16386e-05	-4.46861	-0.481951
rs1823326	chr14	0.000528729	-3.64443	-0.409301	c-Myc	MYC	ENSG00000136997	chr8	6.28569e-05	4.27514	0.465689
chr1.239842618	chr1	0.00053188	3.6426	0.409129	ZNF219	ZNF219	ENSG00000165804	chr14	9.06184e-05	-4.17033	-0.456677
chr8.7772846	chr8	0.000534975	-3.6408	-0.408961	PAX6	PAX6	ENSG00000007372	chr11	6.45101e-05	-4.26774	-0.465058
chr1.indel.80729245	chr1	0.000541268	-3.63718	-0.408623	HLX	HLX	ENSG00000136630	chr1	5.8749e-05	4.29437	0.467327
chr2.72145075	chr2	0.00054482	3.63515	0.408433	GZF1	GZF1	ENSG00000125812	chr20	7.1102e-05	-4.23997	-0.462681
chr19.48552989	chr19	0.000549882	-3.63229	-0.408165	TADA2L	TADA2L	ENSG00000108264	chr17	1.33805e-05	-4.70591	-0.501237
chr17.indel.17152081	chr17	0.000553239	-3.6304	-0.407988	FOXJ1	FOXJ1	ENSG00000129654	chr17	1.60545e-05	4.65611	0.49725
rs16998145	chr21	0.000553912	3.63002	0.407952	ERCC3	ERCC3	ENSG00000163161	chr2	4.20442e-05	-4.38896	-0.475315
rs1620237	chr12	0.000555572	-3.62909	-0.407866	ZNF619	ZNF619	ENSG00000177873	chr3	2.42592e-05	-4.54242	-0.488028
rs4959381	chr6	0.000558764	-3.62732	-0.407699	ZNF207	ZNF207	ENSG00000010244	chr17	5.99672e-05	4.28853	0.466831
chr3.35029164	chr3	0.000559061	3.62715	0.407684	p-EphrinB	EFNB1	ENSG00000090776	chrX	5.71169e-05	4.30237	0.468008
chr7.5926537	chr7	0.000559275	-3.62703	-0.407672	ZNF132	ZNF132	ENSG00000131849	chr19	8.37182e-05	4.19313	0.45865
chr9.26393630	chr9	0.000559306	3.62702	0.407671	ATXN2	ATXN2	ENSG00000204842	chr12	8.64034e-05	-4.18405	-0.457865
rs820823	chr3	0.000561238	-3.62595	-0.407571	RhoC	RHOC	ENSG00000155366	chr1	3.45447e-05	-4.44406	-0.479914
chr6.33503500	chr6	0.000561386	-3.62586	-0.407563	ZNF16	ZNF16	ENSG00000170631	chr8	5.08227e-05	4.33547	0.470812
chr7.13634310	chr7	0.000563009	-3.62497	-0.407479	CHD1L	CHD1L	ENSG00000131778	chr1	4.84854e-05	-4.34878	-0.471936
chr18.72333178	chr18	0.000564528	3.62413	0.407401	p53	TP53	ENSG00000141510	chr17	9.74313e-05	4.14941	0.454861
chr8.10569413	chr8	0.000564827	-3.62397	-0.407385	ZNF785	ZNF785	ENSG00000197162	chr16	7.95854e-05	4.20767	0.459905
chr6.57283681	chr6	0.0005655	3.6236	0.40735	ERCC3	ERCC3	ENSG00000163161	chr2	3.42811e-05	-4.4462	-0.480092
chr9.65320671	chr9	0.000577417	-3.61712	-0.406743	UHRF2	UHRF2	ENSG00000147854	chr9	9.31325e-05	4.16244	0.455993
chr12.127390082	chr12	0.000579964	3.61575	0.406615	ZNF619	ZNF619	ENSG00000177873	chr3	2.26812e-05	4.56103	0.489549
chr18.43465324	chr18	0.000582814	-3.61423	-0.406472	CCT4	CCT4	ENSG00000115484	chr2	1.73141e-05	4.6354	0.495582
chr19.62300710	chr19	0.000584196	3.61349	0.406402	p-4E-BP1	EIF4EBP1	ENSG00000187840	chr8	2.26385e-05	-4.56155	-0.489591
chr19.11545970	chr19	0.00059643	3.60705	0.405797	SYNE2	SYNE2	ENSG00000054654	chr14	5.59517e-05	-4.30822	-0.468504
chr13.105188278	chr13	0.000602192	3.60405	0.405516	ZNF318	ZNF318	ENSG00000171467	chr6	7.15787e-05	-4.23805	-0.462517
chr13.105188278	chr13	0.000602192	3.60405	0.405516	PLRG1	PLRG1	ENSG00000171566	chr4	3.67641e-05	-4.42663	-0.478464
chr13.105188278	chr13	0.000602192	3.60405	0.405516	AATF	AATF	ENSG00000108270	chr17	1.48513e-05	4.67743	0.498961
rs6452823	chr5	0.000604384	3.60292	0.405409	p-4E-BP1	EIF4EBP1	ENSG00000187840	chr8	8.06068e-05	4.20401	0.459589
rs6452823	chr5	0.000604384	3.60292	0.405409	p-PDK1	PDK1	ENSG00000152256	chr2	2.05724e-05	-4.58797	-0.491742
chr13.18045837	chr13	0.000612267	-3.59889	-0.405029	ZNF775	ZNF775	ENSG00000196456	chr7	5.50965e-05	4.31259	0.468875
chr6.22877939	chr6	0.000620007	-3.59497	-0.404661	p-Src	SRC	ENSG00000197122	chr20	4.73203e-05	4.35564	0.472515
chr16.1030513	chr16	0.000621108	3.59442	0.404609	MAZ	MAZ	ENSG00000103495	chr16	5.5875e-06	4.94162	0.519682
chr18.74232699	chr18	0.000632347	-3.58882	-0.404082	Met.(c-Met)	MET	ENSG00000105976	chr7	8.86657e-05	4.17661	0.457221
rs11715135	chr3	0.00064463	-3.58282	-0.403516	HMX1	HMX1	ENSG00000215612	chr4	2.28621e-05	4.55884	0.489369
chr10.109067006	chr10	0.000645137	-3.58257	-0.403493	PRMT3	PRMT3	ENSG00000185238	chr11	1.29622e-05	4.71457	0.501927
chr8.118042540	chr8	0.000653813	-3.5784	-0.403099	FOXI1	FOXI1	ENSG00000168269	chr5	8.46435e-05	-4.18997	-0.458377
chr14.41949862	chr14	0.000653915	-3.57835	-0.403095	ERG	ERG	ENSG00000157554	chr21	7.17755e-05	4.23727	0.462449
chr4.26468356	chr4	0.000654411	3.57811	0.403072	GZF1	GZF1	ENSG00000125812	chr20	4.50219e-06	-4.99922	-0.524083
chr13.53742543	chr13	0.00066157	-3.57471	-0.402751	ZNF785	ZNF785	ENSG00000197162	chr16	4.66772e-05	4.35951	0.47284
chr3.191268798	chr3	0.000662377	-3.57433	-0.402715	SMC1A	SMC1A	ENSG00000072501	chrX	7.34404e-05	4.23071	0.461886
rs9522530	chr13	0.000667506	-3.57191	-0.402487	ERCC3	ERCC3	ENSG00000163161	chr2	5.87147e-05	4.29454	0.467341
chr3.indel.123347058	chr3	0.000668791	3.57131	0.40243	FOXN2	FOXN2	ENSG00000170802	chr2	5.94613e-05	-4.29094	-0.467036
rs6684388	chr1	0.00067117	-3.5702	-0.402326	TADA2L	TADA2L	ENSG00000108264	chr17	8.34091e-06	-4.83406	-0.511353
chr5.18478690	chr5	0.000671855	-3.56988	-0.402295	CRSP6	MED17	ENSG00000042429	chr11	5.01657e-05	-4.33915	-0.471123
rs2879667	chr8	0.000672511	3.56958	0.402266	ZSCAN16	ZSCAN16	ENSG00000196812	chr6	9.92465e-05	4.14407	0.454397
chr4.25308798	chr4	0.000674115	-3.56883	-0.402196	ZNF267	ZNF267	ENSG00000185947	chr16	7.85418e-05	-4.21146	-0.460231
chr4.25308798	chr4	0.000674115	-3.56883	-0.402196	ZNF613	ZNF613	ENSG00000176024	chr19	7.63409e-05	-4.21961	-0.460932
rs4891961	chr18	0.000675637	3.56813	0.402129	ZNF630	ZNF630	ENSG00000221994	chrX	8.95189e-05	-4.17385	-0.456982
chr9.8716622	chr9	0.000677845	3.5671	0.402033	TBX10	TBX10	ENSG00000167800	chr11	7.15718e-05	4.23808	0.462519
rs1006782	chr6	0.000678813	-3.56666	-0.401991	NR2F6	NR2F6	ENSG00000160113	chr19	9.62263e-05	-4.153	-0.455173
chr15.91184370	chr15	0.000683552	-3.56448	-0.401785	c-Myc	MYC	ENSG00000136997	chr8	3.85637e-05	4.41323	0.477346
chr17.35886408	chr17	0.000684288	-3.56414	-0.401753	ZMYM6	ZMYM6	ENSG00000163867	chr1	5.22618e-05	4.32756	0.470143
chr8.101865301	chr8	0.000685414	3.56363	0.401704	JunB	JUNB	ENSG00000171223	chr19	3.68095e-06	-5.0527	-0.528132
chr14.20726879	chr14	0.000685537	-3.56357	-0.401699	PAX6	PAX6	ENSG00000007372	chr11	4.68282e-06	-4.98875	-0.523286
rs898232	chr2	0.000695369	-3.55911	-0.401277	SMC1A	SMC1A	ENSG00000072501	chrX	2.13879e-05	4.57725	0.49087
chr11.124176828	chr11	0.000701304	-3.55644	-0.401025	DIDO1	DIDO1	ENSG00000101191	chr20	7.83017e-05	4.21234	0.460307
chr3.158975511	chr3	0.000702528	-3.55589	-0.400973	JunB	JUNB	ENSG00000171223	chr19	7.86799e-05	4.21096	0.460187
chr20.41986971	chr20	0.000706539	-3.55411	-0.400804	NCKAP1L	NCKAP1L	ENSG00000123338	chr12	2.8953e-05	4.49332	0.483993
chr20.41986971	chr20	0.000706539	-3.55411	-0.400804	NCKAP1L	NCKAP1L	ENSG00000123338	chr12	4.1131e-05	4.39513	0.475832
rs10097283	chr8	0.000713004	-3.55125	-0.400533	COPS2	COPS2	ENSG00000166200	chr15	5.07183e-05	4.33605	0.470861
rs10097283	chr8	0.000713004	-3.55125	-0.400533	ZNF79	ZNF79	ENSG00000196152	chr9	8.20542e-06	4.83848	0.511698
rs4853413	chr2	0.000715127	3.55032	0.400445	ZNF785	ZNF785	ENSG00000197162	chr16	4.90217e-05	-4.34567	-0.471673
chr22.indel.17931625	chr22	0.000716377	-3.54977	-0.400393	ZSCAN21	ZSCAN21	ENSG00000166529	chr7	1.68501e-06	5.25826	0.543363
rs2371551	chr7	0.000718442	3.54886	0.400307	HOXD10	HOXD10	ENSG00000128710	chr2	4.22002e-05	-4.38792	-0.475227
chr4.46718337	chr4	0.000723313	-3.54674	-0.400106	ZSCAN21	ZSCAN21	ENSG00000166529	chr7	3.97864e-05	4.40447	0.476614
chr3.6415179	chr3	0.000728075	3.54468	0.399911	ZNF319	ZNF319	ENSG00000166188	chr16	7.43888e-05	-4.22703	-0.461571
chr9.68877734	chr9	0.00073043	3.54366	0.399814	p-SGK	SGK1	ENSG00000118515	chr6	8.02188e-06	4.84457	0.512174
chr4.947356	chr4	0.000732945	-3.54258	-0.399712	AFF1	AFF1	ENSG00000172493	chr4	5.92319e-05	-4.29204	-0.467129
rs10923138	chr1	0.000733136	3.5425	0.399704	ELF1	ELF1	ENSG00000120690	chr13	2.63534e-05	-4.51947	-0.486145
rs1860443	chr17	0.000734866	3.54176	0.399634	FOXO3A.<25	FOXO3	ENSG00000118689	chr6	3.88392e-05	-4.41123	-0.477179
chr7.55802572	chr7	0.00074459	3.53763	0.399242	ATXN2	ATXN2	ENSG00000204842	chr12	2.98254e-05	-4.48506	-0.483311
chr17.21235863	chr17	0.000744997	-3.53745	-0.399226	p-Rb	RB1	ENSG00000139687	chr13	9.28001e-06	-4.80526	-0.509097
chr8.12951040	chr8	0.000745947	3.53705	0.399188	MED16	MED16	ENSG00000175221	chr19	6.68419e-05	-4.25762	-0.464192
rs4935699	chr10	0.000753868	3.53373	0.398872	ZNF619	ZNF619	ENSG00000177873	chr3	3.98821e-05	4.4038	0.476557
chr9.90905073	chr9	0.000755847	-3.5329	-0.398794	SEMA4A	SEMA4A	ENSG00000196189	chr1	8.31114e-05	4.19522	0.45883
chr9.72165685	chr9	0.000756837	3.53249	0.398755	ZNF768	ZNF768	ENSG00000169957	chr16	4.3276e-05	-4.38083	-0.474633
chr6.125070444	chr6	0.000768152	3.52782	0.398311	ZNF768	ZNF768	ENSG00000169957	chr16	2.74355e-05	-4.50829	-0.485227
chr6.66912738	chr6	0.000772377	3.52609	0.398147	ERCC3	ERCC3	ENSG00000163161	chr2	7.22204e-05	-4.2355	-0.462298
chr3.indel.15609648	chr3	0.000777711	3.52392	0.39794	Erk(1/2)	MAPK1	ENSG00000100030	chr22	2.08849e-05	-4.58381	-0.491404
chr12.19918332	chr12	0.00077971	-3.52311	-0.397863	ZNF573	ZNF573	ENSG00000189144	chr19	9.55692e-05	-4.15498	-0.455345
chr10.47746509	chr10	0.000779858	3.52305	0.397858	GZF1	GZF1	ENSG00000125812	chr20	8.85171e-05	-4.17709	-0.457263
chr19.indel.11595335	chr19	0.000784131	3.52133	0.397694	COPS2	COPS2	ENSG00000166200	chr15	8.02596e-06	-4.84444	-0.512163
rs7985436	chr13	0.000794256	3.51728	0.397309	REL	REL	ENSG00000162924	chr2	9.68983e-05	-4.15099	-0.454999
chr1.215967215	chr1	0.000805687	3.51277	0.39688	ZNF785	ZNF785	ENSG00000197162	chr16	3.32786e-05	-4.4545	-0.480781
chr11.73973383	chr11	0.000811277	-3.51058	-0.396672	p-SGK	SGK1	ENSG00000118515	chr6	2.16941e-05	-4.57332	-0.490551
rs2163648	chr2	0.000811414	3.51053	0.396666	Met	MET	ENSG00000105976	chr7	7.64062e-05	-4.21937	-0.460911
chr12.100191344	chr12	0.000820166	3.50714	0.396344	ONECUT2	ONECUT2	ENSG00000119547	chr18	8.78209e-05	4.17937	0.45746
chr13.112713961	chr13	0.000833259	3.50213	0.395866	GAPDH	GAPDH	ENSG00000111640	chr12	2.50085e-05	4.534	0.487337
chr1.indel.40355664	chr1	0.000848077	-3.49655	-0.395334	TUBA	TUB	NA	NA	1.71301e-05	4.63833	0.495819
chr7.103862451	chr7	0.000854411	-3.49419	-0.395109	RhoC	RHOC	ENSG00000155366	chr1	8.20429e-05	-4.19894	-0.459151
rs10926526	chr1	0.000857462	3.49306	0.395001	p-PDK1	PDK1	ENSG00000152256	chr2	5.26612e-05	-4.32541	-0.469961
rs10926526	chr1	0.000857462	3.49306	0.395001	p-GSK3alpha	GSK3A	ENSG00000105723	chr19	3.43421e-05	4.44571	0.480051
rs234054	chr3	0.00085775	3.49295	0.394991	ZNF682	ZNF682	ENSG00000197124	chr19	7.6058e-06	4.85892	0.513291
chr18.indel.23092346	chr18	0.000857958	3.49288	0.394984	ZNF768	ZNF768	ENSG00000169957	chr16	3.3808e-07	-5.67254	-0.572494
chr18.indel.23092346	chr18	0.000857958	3.49288	0.394984	RBAK	RBAK	ENSG00000146587	chr7	8.82281e-06	4.81891	0.510168
chr18.indel.23092346	chr18	0.000857958	3.49288	0.394984	mTOR	MTOR	ENSG00000198793	chr1	4.5689e-05	-4.36554	-0.473348
chr18.indel.23092346	chr18	0.000857958	3.49288	0.394984	p-PDK1	PDK1	ENSG00000152256	chr2	4.72777e-05	-4.3559	-0.472536
chr13.27929614	chr13	0.000870047	-3.48844	-0.394561	ATXN2	ATXN2	ENSG00000204842	chr12	2.58199e-05	4.52514	0.486611
chr21.26489328	chr21	0.000875613	-3.48642	-0.394367	ZSCAN2	ZSCAN2	ENSG00000176371	chr15	8.72311e-05	4.18131	0.457628
rs1676516	chr11	0.000877098	-3.48588	-0.394316	BNC2	BNC2	ENSG00000173068	chr9	1.99302e-05	4.59671	0.492452
chr6.27815836	chr6	0.000877123	3.48587	0.394315	GAB1.Ab-9	GAB1	ENSG00000109458	chr4	5.81522e-05	-4.29727	-0.467574
chr19.11586826	chr19	0.000884082	3.48337	0.394076	PLRG1	PLRG1	ENSG00000171566	chr4	9.85246e-05	-4.14618	-0.45458
chr19.indel.11585322	chr19	0.000884209	3.48332	0.394071	IRX1	IRX1	ENSG00000170549	chr5	9.83675e-05	4.14664	0.454621
chr10.3160982	chr10	0.00088497	-3.48305	-0.394045	MED12	MED12	ENSG00000184634	chrX	9.6795e-06	-4.79386	-0.508202
chr15.29687519	chr15	0.000885186	3.48297	0.394038	ZNF619	ZNF619	ENSG00000177873	chr3	2.58941e-05	4.52435	0.486546
chr10.1383932	chr10	0.000891898	3.48057	0.393808	SYNE2	SYNE2	ENSG00000054654	chr14	3.90316e-05	-4.40985	-0.477063
chr3.195363037	chr3	0.000893836	-3.47988	-0.393743	ZMYM6	ZMYM6	ENSG00000163867	chr1	3.33791e-05	4.45366	0.480711
chr12.8764611	chr12	0.000896081	-3.47909	-0.393666	IKZF4	IKZF4	ENSG00000123411	chr12	4.07129e-05	4.398	0.476072
chr3.65711639	chr3	0.000901646	3.47712	0.393478	MAGEA9	MAGEA9	ENSG00000166008	chrX	9.34818e-05	4.16136	0.455899
chr14.44137999	chr14	0.000902676	-3.47676	-0.393444	BNC2	BNC2	ENSG00000173068	chr9	1.24532e-05	4.72548	0.502795
chr13.104324889	chr13	0.00090526	-3.47585	-0.393357	c-Myc	MYC	ENSG00000136997	chr8	4.1315e-05	4.39388	0.475727
chr6.10831383	chr6	0.000905293	3.47584	0.393356	EGR4	EGR4	ENSG00000135625	chr2	7.12687e-06	-4.87641	-0.51465
chr16.12562013	chr16	0.000905346	-3.47582	-0.393354	ZSCAN2	ZSCAN2	ENSG00000176371	chr15	7.83407e-05	4.2122	0.460294
chr11.indel.130055232	chr11	0.000919602	3.47085	0.392879	SOX13	SOX13	ENSG00000143842	chr1	4.16533e-06	-5.0199	-0.525653
chr7.505161	chr7	0.000920785	-3.47044	-0.392839	P70.S6.Kinase	RPS6KB1	ENSG00000108443	chr17	2.7674e-05	4.50589	0.485029
chr10.68818014	chr10	0.000922812	-3.46974	-0.392772	HOXD1	HOXD1	ENSG00000128645	chr2	7.88194e-05	-4.21045	-0.460144
chr5.50750313	chr5	0.000922829	-3.46974	-0.392772	TBX21	TBX21	ENSG00000073861	chr17	2.04003e-05	-4.59029	-0.49193
rs7673678	chr4	0.000925094	-3.46896	-0.392697	VPS72	VPS72	ENSG00000163159	chr1	7.10467e-05	4.24019	0.4627
rs4618985	chr1	0.000927277	-3.46821	-0.392625	IRF5	IRF5	ENSG00000128604	chr7	4.66067e-05	-4.35993	-0.472876
chr1.219694460	chr1	0.000929196	-3.46755	-0.392562	LSR	LSR	ENSG00000105699	chr19	2.28673e-05	-4.55877	-0.489364
chr1.219694460	chr1	0.000929196	-3.46755	-0.392562	ERCC3	ERCC3	ENSG00000163161	chr2	4.54451e-05	4.36705	0.473475
chr6.148995828	chr6	0.000931835	3.46665	0.392476	IKZF5	IKZF5	ENSG00000095574	chr10	6.26826e-05	-4.27593	-0.465757
chr21.46884942	chr21	0.000947386	3.46138	0.391971	ZNF207	ZNF207	ENSG00000010244	chr17	5.45789e-05	-4.31527	-0.469102
chr14.46052830	chr14	0.000951278	3.46007	0.391846	ZNF17	ZNF17	ENSG00000186272	chr19	5.26485e-05	-4.32547	-0.469967
chr4.1622796	chr4	0.000952546	3.45965	0.391805	p-4E-BP1	EIF4EBP1	ENSG00000187840	chr8	2.05189e-05	4.58869	0.491801
chr15.74055076	chr15	0.000954811	3.45889	0.391733	ZNF768	ZNF768	ENSG00000169957	chr16	4.61158e-05	-4.36292	-0.473128
chr12.4792800	chr12	0.000955468	3.45867	0.391712	ATXN2	ATXN2	ENSG00000204842	chr12	6.13042e-05	-4.28226	-0.466296
chr19.1625861	chr19	0.000956588	3.4583	0.391676	ZNF768	ZNF768	ENSG00000169957	chr16	9.05117e-05	-4.17067	-0.456707
chr9.6697801	chr9	0.000957448	3.45801	0.391648	p-4E-BP1	EIF4EBP1	ENSG00000187840	chr8	1.32157e-05	4.70929	0.501506
chr6.145435659	chr6	0.000957791	3.4579	0.391637	TFCP2L1	TFCP2L1	ENSG00000115112	chr2	3.63671e-05	4.42967	0.478717
chr10.46494418	chr10	0.000959588	3.4573	0.39158	MED16	MED16	ENSG00000175221	chr19	7.68504e-05	-4.21771	-0.460768
chr13.82491937	chr13	0.000962947	3.45618	0.391473	HLXB9	MNX1	ENSG00000130675	chr7	2.12732e-05	-4.57873	-0.490991
chr15.54390902	chr15	0.000963017	3.45616	0.391471	ZNF174	ZNF174	ENSG00000103343	chr16	9.49725e-05	4.15679	0.455502
chr3.187629614	chr3	0.000966195	-3.45511	-0.39137	ZNF266	ZNF266	ENSG00000174652	chr19	1.06985e-05	-4.76674	-0.506065
chr6.110858805	chr6	0.000983127	-3.44957	-0.390839	ZNF207	ZNF207	ENSG00000010244	chr17	8.9504e-05	4.1739	0.456986
rs1243160	chr14	0.000992843	-3.44643	-0.390537	ZNF79	ZNF79	ENSG00000196152	chr9	2.27784e-05	4.55985	0.489452
