# Supplementary material for: Genetic Variants Contributing to Colistin Cytotoxicity: Identification of TGIF1 and HOXD10 Using a Population Genomics Approach
Source: Int J Mol Sci. 2017 Mar 18;18(3):661. doi: 10.3390/ijms18030661 (PMC5372673; doi:10.3390/ijms18030661)
Supplement: Supplementary file 1 [file ijms-18-00661-s001.zip › Supplementary Table 4 - LCLs in each analysis.xlsx]

## Sheet: Sheet1
Cell Lines phenotyped	GWAS - ~10 million SNPs	Microwestern Array	RNA sequencing	Illumina Expression - Stranger
GM18486	GM18486	GM18486	GM18486	GM18501
GM18498	GM18498	GM18498	GM18498	GM18502
GM18499	GM18499	GM18499	GM18499	GM18504
GM18501	GM18501	GM18501	GM18501	GM18505
GM18502	GM18502	GM18502	GM18502	GM18507
GM18504	GM18504	GM18504	GM18504	GM18508
GM18505	GM18505	GM18505	GM18505	GM18516
GM18507	GM18507	GM18507	GM18507	GM18517
GM18508	GM18508	GM18508	GM18508	GM18522
GM18510	GM18510	GM18510	GM18510	GM18523
GM18511	GM18511	GM18511	GM18511	GM18852
GM18516	GM18516	GM18516	GM18516	GM18853
GM18517	GM18517	GM18517	GM18517	GM18855
GM18519	GM18519	GM18519	GM18519	GM18856
GM18520	GM18520	GM18520	GM18520	GM18858
GM18522	GM18522	GM18522	GM18522	GM18861
GM18523	GM18523	GM18523	GM18523	GM18862
GM18852	GM18852	GM18852	GM18852	GM18870
GM18853	GM18853	GM18853	GM18853	GM18871
GM18855	GM18855	GM18855	GM18855	GM18912
GM18856	GM18856	GM18856	GM18856	GM18913
GM18858	GM18858	GM18858	GM18858	GM19093
GM18861	GM18861	GM18861	GM18861	GM19098
GM18862	GM18862	GM18862	GM18862	GM19099
GM18870	GM18870	GM18870	GM18870	GM19101
GM18871	GM18871	GM18871	GM18871	GM19102
GM18909	GM18909	GM18909	GM18909	GM19116
GM18912	GM18912	GM18912	GM18912	GM19119
GM18913	GM18913	GM18913	GM18913	GM19127
GM18916	GM18916	GM18916	GM18916	GM19128
GM19093	GM19093	GM19093	GM19093	GM19130
GM19098	GM19098	GM19098	GM19098	GM19131
GM19099	GM19099	GM19099	GM19099	GM19137
GM19101	GM19101	GM19101	GM19101	GM19138
GM19102	GM19102	GM19102	GM19102	GM19140
GM19108	GM19108	GM19108	GM19108	GM19143
GM19114	GM19114	GM19114	GM19114	GM19152
GM19116	GM19116	GM19116	GM19116	GM19153
GM19119	GM19119	GM19119	GM19119	GM19159
GM19127	GM19127	GM19127	GM19127	GM19160
GM19128	GM19128	GM19128	GM19128	GM19171
GM19130	GM19130	GM19130	GM19130	GM19172
GM19131	GM19131	GM19131	GM19131	GM19192
GM19137	GM19137	GM19137	GM19137	GM19193
GM19138	GM19138	GM19138	GM19138	GM19200
GM19140	GM19140	GM19140	GM19140	GM19201
GM19143	GM19143	GM19143	GM19143	GM19203
GM19147	GM19147	GM19147	GM19147	GM19204
GM19152	GM19152	GM19152	GM19152	GM19209
GM19153	GM19153	GM19153	GM19153	GM19210
GM19159	GM19159	GM19159	GM19159	GM19222
GM19160	GM19160	GM19160	GM19160	GM19238
GM19171	GM19171	GM19171	GM19171	GM19239
GM19172	GM19172	GM19172	GM19172
GM19190	GM19190	GM19190	GM19190
GM19192	GM19192	GM19192	GM19192
GM19193	GM19193	GM19193	GM19193
GM19200	GM19200	GM19200	GM19200
GM19201	GM19201	GM19201	GM19201
GM19203	GM19203	GM19203	GM19203
GM19204	GM19204	GM19204	GM19204
GM19209	GM19209	GM19209	GM19209
GM19210	GM19210	GM19210	GM19210
GM19222	GM19222	GM19222	GM19222
GM19225	GM19225	GM19225	GM19225
GM19238	GM19238	GM19238	GM19238
GM19239	GM19239	GM19239	GM19239
GM19257	GM19257	GM19257	GM19257
