# Supplementary material for: Genetic Variants Contributing to Colistin Cytotoxicity: Identification of TGIF1 and HOXD10 Using a Population Genomics Approach
Source: Int J Mol Sci. 2017 Mar 18;18(3):661. doi: 10.3390/ijms18030661 (PMC5372673; doi:10.3390/ijms18030661)
Supplement: Supplementary file 1 [file ijms-18-00661-s001.zip › Supplementary Table 5 - Primer Sequences.xlsx]

## Sheet: Sheet1
Gene	Sense	Sequence
GAPDH	F	TGCACCACCAACTGCTTAGC
	R	GGCATGGACTGTGGTCATGAG
TGIF1	F	TTACAATGCCTATCCTTCAGAG
	R	CAGTTACAGACCTGTAGCG
HOXD10	F	GTGCAGGAGAAGGAAAGCAAAG
	R	TAACGCTCTTACTGATCTCTAGGC
